# Supplementary material for: Utilization rate and usage patterns of phakic and pseudophakic donor corneas recovered by the Singapore Eye Bank
Source: PLoS One. 2021 Dec 2;16(12):e0260523. doi: 10.1371/journal.pone.0260523 (PMC8638891; doi:10.1371/journal.pone.0260523)
Supplement: S1 Data — (XLSX) [file pone.0260523.s001.xlsx]

## Sheet: Raw Data
Serial_No_	Group	Age	Gender	COD	History_of_Diabetes	DTP__Hr_	DTS__days_	Frozen_	Type_of_Sx	Optical	Therapeutic___Tectonic	Discarded	Grade	ECD	clear area
1	1	58	Female	Cancer	no	02:11:00	8	No	LK	Yes	No	No	C	2890	8
2	1	65	Male	Respiratory Disease	yes	02:13:00	6	No	EK	Yes	No	No	A	2788	6
3	1	65	Male	Respiratory Disease	yes	02:21:00	5	No	EK	Yes	No	No	A	2817	6
4	1	55	Male	Cancer	yes	02:46:00	#NULL!	Yes	#NULL!	#NULL!	#NULL!	Yes	C	2439	8
5	1	55	Male	Cancer	yes	02:55:00	#NULL!	Yes	#NULL!	#NULL!	#NULL!	Yes	C	2571	8
6	1	56	Female	Cancer	no	03:22:00	3	No	EK	Yes	No	No	A	2833	8
7	1	56	Female	Cancer	no	03:32:00	3	No	EK	Yes	No	No	A	2833	6.5
8	1	66	Male	Cancer	no	02:32:00	5	No	EK	Yes	No	No	A	2604	6.5
9	1	66	Male	Cancer	no	02:40:00	5	No	EK	Yes	No	No	A	2646	6.5
10	1	73	Male	Cancer	no	02:33:00	#NULL!	Yes	#NULL!	#NULL!	#NULL!	Yes	B	2475	6.25
11	1	73	Male	Cancer	no	02:43:00	9	No	LK	No	Yes	No	B	2398	6.25
12	1	33	Female	Cancer	yes	03:50:00	7	No	EK	Yes	No	No	A	2976	8
13	1	33	Female	Cancer	yes	03:56:00	4	No	LK	Yes	No	No	A	3012	8
14	1	66	Female	Cardiovascular disease	yes	02:37:00	#NULL!	Yes	#NULL!	#NULL!	#NULL!	Yes	B	2141	8
15	1	66	Female	Cardiovascular disease	yes	02:43:00	#NULL!	Yes	#NULL!	#NULL!	#NULL!	Yes	B	1942	8
16	1	67	Female	Cancer	no	01:23:00	#NULL!	No	#NULL!	#NULL!	#NULL!	Yes	A	2674	7.2
17	1	67	Female	Cancer	no	01:30:00	5	No	EK	Yes	No	No	A	2717	6.75
18	1	47	Female	Trauma/Multiple Injuries	no	02:20:00	#NULL!	Yes	#NULL!	#NULL!	#NULL!	Yes	B	2899	8.5
19	1	70	Male	Cancer	no	01:39:00	7	No	EK	Yes	No	No	A	2762	7.2
20	1	70	Male	Cancer	no	01:49:00	7	No	EK	Yes	No	No	A	2793	7
21	1	59	Male	Cancer	no	02:20:00	3	No	EK	Yes	No	No	A	2890	7.75
22	1	59	Male	Cancer	no	02:23:00	5	No	PK	Yes	No	No	A	2427	7.5
23	1	71	Male	Cancer	no	04:38:00	#NULL!	Yes	#NULL!	#NULL!	#NULL!	Yes	B	2028	6.8
24	1	73	Male	Cancer	no	03:40:00	#NULL!	Yes	#NULL!	#NULL!	#NULL!	Yes	C	2457	6.5
25	1	73	Male	Cancer	no	03:55:00	3	No	EK	Yes	No	No	A	2688	6.8
26	1	59	Female	Cancer	no	01:55:00	8	No	LK	Yes	No	No	A	2398	7.2
27	1	59	Female	Cancer	no	02:01:00	3	No	PK	Yes	No	No	A	2415	7.4
28	1	69	Female	Cancer	yes	01:42:00	5	No	LK	Yes	No	No	A	2262	8
29	1	69	Female	Cancer	yes	01:42:00	#NULL!	No	#NULL!	#NULL!	#NULL!	Yes	C	2309	8
30	1	68	Male	Respiratory Disease	yes	03:17:00	#NULL!	Yes	#NULL!	#NULL!	#NULL!	Yes	C	3058	7.8
31	1	68	Male	Respiratory Disease	yes	03:24:00	6	No	PK	Yes	No	No	A	2611	7.5
32	1	66	Female	Cancer	yes	01:49:00	#NULL!	Yes	#NULL!	#NULL!	#NULL!	Yes	C	2632	7.5
33	1	66	Female	Cancer	yes	01:49:00	#NULL!	Yes	#NULL!	#NULL!	#NULL!	Yes	C	2597	7.5
34	1	66	Male	Respiratory Disease	yes	04:30:00	5	No	PK	Yes	No	No	A	2740	8
35	1	66	Male	Respiratory Disease	yes	04:37:00	6	No	EK	Yes	No	No	A	2762	8
36	1	75	Male	Trauma/Multiple Injuries	yes	04:17:00	8	No	PK	Yes	No	No	A	2342	8
37	1	63	Female	Cancer	no	02:28:00	#NULL!	No	#NULL!	#NULL!	#NULL!	Yes	A	2639	7.4
38	1	63	Female	Cancer	no	02:37:00	3	No	EK	Yes	No	No	A	2604	7.4
39	1	64	Male	Cancer	no	01:58:00	4	No	EK	Yes	No	No	A	2710	7.7
40	1	64	Male	Cancer	no	02:06:00	4	No	PK	Yes	No	No	A	2597	7.7
41	1	66	Male	Cardiovascular disease	yes	01:18:00	7	No	EK	Yes	No	No	A	2959	8
42	1	66	Male	Cardiovascular disease	yes	01:23:00	3	No	EK	Yes	No	No	A	2857	8
43	1	60	Male	Cancer	no	02:07:00	6	No	EK	Yes	No	No	A	3077	8
44	1	78	Male	Cancer	no	02:39:00	7	No	EK	Yes	No	No	A	3289	7.5
45	1	78	Male	Cancer	no	02:48:00	7	No	EK	Yes	No	No	A	3115	7.5
46	1	61	Female	Cancer	no	02:06:00	6	No	EK	Yes	No	No	B	1976	7.5
47	1	61	Female	Cancer	no	02:13:00	6	No	LK	Yes	No	No	B	2000	7.8
48	1	50	Male	Cancer	no	02:23:00	4	No	EK	Yes	No	No	A	2817	7.8
49	1	50	Male	Cancer	no	02:30:00	4	No	PK	Yes	No	No	A	2667	7.8
50	1	71	Male	Cancer	yes	02:31:00	6	No	EK	Yes	No	No	A	2985	7.2
51	1	71	Male	Cancer	yes	02:38:00	5	No	EK	Yes	No	No	A	2825	7.2
52	1	56	Male	Cardiovascular disease	yes	03:18:00	8	No	PK	Yes	No	No	C	2874	8
53	1	56	Male	Cardiovascular disease	yes	03:24:00	5	No	LK	Yes	No	No	A	2976	8
54	1	39	Female	Cerebrovascular disease	no	01:02:00	6	No	EK	Yes	No	No	A	2632	8
55	1	39	Female	Cerebrovascular disease	no	01:15:00	6	No	EK	Yes	No	No	A	2632	8
56	1	45	Female	Cancer	no	02:43:00	5	No	EK	Yes	No	No	A	2857	8
57	1	45	Female	Cancer	no	03:10:00	6	No	PK	Yes	No	No	A	2865	8
58	1	54	Female	Cancer	no	03:16:00	5	No	PK	Yes	No	No	C	2762	6.5
59	1	54	Female	Cancer	no	03:26:00	4	No	LK	Yes	No	No	B	2564	7
60	1	56	Female	Cardiovascular disease	yes	02:45:00	#NULL!	Yes	#NULL!	#NULL!	#NULL!	Yes	C	2770	7.5
61	1	56	Female	Cardiovascular disease	yes	03:02:00	#NULL!	No	#NULL!	#NULL!	#NULL!	Yes	A	2762	7.5
62	1	78	Female	Cancer	no	01:40:00	#NULL!	No	#NULL!	#NULL!	#NULL!	Yes	A	2532	8
63	1	78	Female	Cancer	no	01:47:00	#NULL!	Yes	#NULL!	#NULL!	#NULL!	Yes	C	2439	8
64	1	57	Female	Cerebrovascular disease	no	02:24:00	8	No	EK	Yes	No	No	A	3058	8
65	1	63	Male	Cardiovascular disease	yes	02:25:00	7	No	EK	Yes	No	No	A	2545	8
66	1	56	Male	Cancer	no	03:18:00	3	No	EK	Yes	No	No	A	3012	7.75
67	1	56	Male	Cancer	no	03:38:00	4	No	EK	Yes	No	No	A	2857	7.75
68	1	31	Male	Trauma/Multiple Injuries	no	03:27:00	6	No	EK	Yes	No	No	A	3030	8
69	1	31	Male	Trauma/Multiple Injuries	no	03:49:00	6	No	EK	Yes	No	No	A	2915	8
70	1	51	Female	Cerebrovascular disease	no	01:37:00	5	No	EK	Yes	No	No	A	2849	8
71	1	51	Female	Cerebrovascular disease	no	01:55:00	5	No	EK	Yes	No	No	A	2933	8
72	1	62	Female	Cardiovascular disease	yes	05:19:00	4	No	EK	Yes	No	No	A	3125	8
73	1	57	Male	Cancer	no	05:46:00	8	No	LK	No	Yes	No	B	2564	7.5
74	1	57	Male	Cancer	no	05:53:00	10	No	PK	No	Yes	No	B	2695	7.3
75	1	59	Male	Cancer	yes	02:45:00	7	No	LK	Yes	No	No	A	3322	7.5
76	1	59	Male	Cancer	yes	02:51:00	7	No	PK	Yes	No	No	A	3356	7.75
77	1	63	Female	Cancer	yes	05:56:00	6	No	EK	Yes	No	No	A	3077	8
78	1	63	Female	Cancer	yes	06:06:00	5	No	LK	Yes	No	No	A	2933	8
79	1	25	Female	Cerebrovascular disease	no	01:52:00	8	No	LK	Yes	No	No	A	2833	9
80	1	25	Female	Cerebrovascular disease	no	02:01:00	3	No	PK	No	Yes	No	A	2985	9
81	1	70	Female	Cardiovascular disease	yes	03:03:00	13	Yes	LK	No	Yes	No	B	1621	6.5
82	1	70	Female	Cardiovascular disease	yes	03:15:00	11	No	PK	No	Yes	No	B	2833	6.5
83	1	57	Female	Cardiovascular disease	yes	03:22:00	10	No	LK	Yes	No	No	B	2020	8
84	1	57	Female	Cardiovascular disease	yes	03:41:00	7	No	LK	No	Yes	No	B	1712	8
85	1	58	Male	Cancer	no	02:48:00	10	No	EK	Yes	No	No	B	2398	7
86	1	58	Male	Cancer	no	02:53:00	7	No	PK	No	Yes	No	A	2309	6.8
87	1	70	Male	Cardiovascular disease	yes	03:25:00	10	No	LK	Yes	No	No	B	2778	8
88	1	70	Male	Cardiovascular disease	yes	03:30:00	8	No	EK	Yes	No	No	A	2703	8
89	1	49	Female	Trauma/Multiple Injuries	no	02:37:00	3	No	LK	Yes	No	No	A	2801	8
90	1	49	Female	Trauma/Multiple Injuries	no	02:48:00	5	No	LK	Yes	No	No	A	2710	8
91	1	59	Male	Cerebrovascular disease	no	02:55:00	6	No	PK	Yes	No	No	A	2577	7.2
92	1	59	Male	Cerebrovascular disease	no	03:01:00	405	Yes	LK	No	Yes	No	C	2882	7
93	1	65	Female	Cerebrovascular disease	yes	04:28:00	407	Yes	LK	No	Yes	No	C	2604	6
94	1	65	Female	Cerebrovascular disease	yes	04:35:00	413	Yes	LK	No	Yes	No	C	2597	6
95	1	65	Male	Cardiovascular disease	no	05:34:00	7	No	PK	Yes	No	No	A	3086	7.5
96	1	65	Male	Cardiovascular disease	no	05:40:00	5	No	LK	Yes	No	No	A	3012	7.5
97	1	52	Female	Cerebrovascular disease	no	04:00:00	6	No	PK	No	Yes	No	A	3067	8
98	1	52	Female	Cerebrovascular disease	no	04:20:00	5	No	PK	Yes	No	No	A	2985	8
99	1	62	Female	Cancer	yes	02:22:00	10	No	LK	No	Yes	No	C	3215	8
100	1	62	Female	Cancer	yes	02:30:00	7	No	EK	Yes	No	No	A	3077	8
101	1	56	Female	Cardiovascular disease	no	03:55:00	7	No	EK	Yes	No	No	A	3559	7.5
102	1	56	Female	Cardiovascular disease	no	04:05:00	7	No	EK	Yes	No	No	A	3135	7.8
103	1	55	Male	Cardiovascular disease	no	02:09:00	6	No	EK	Yes	No	No	A	2882	7.5
104	1	55	Male	Cardiovascular disease	no	02:29:00	1	No	EK	Yes	No	No	A	2924	7.5
105	1	44	Female	Cancer	no	02:06:00	#NULL!	Yes	#NULL!	#NULL!	#NULL!	Yes	B	3086	7.4
106	1	44	Female	Cancer	no	02:06:00	7	No	LK	Yes	No	No	A	3247	8
107	1	63	Male	Cerebrovascular disease	no	01:42:00	5	No	LK	Yes	No	No	A	2874	8
108	1	63	Male	Cerebrovascular disease	no	01:49:00	6	No	EK	Yes	No	No	A	2740	6.5
109	1	76	Female	Trauma/Multiple Injuries	no	01:28:00	7	No	EK	Yes	No	No	A	3236	7.8
110	1	76	Female	Trauma/Multiple Injuries	no	01:56:00	6	No	EK	Yes	No	No	A	3096	7.5
111	1	74	Male	Cardiovascular disease	no	02:24:00	486	Yes	LK	No	Yes	No	B	1148	8
112	1	74	Male	Cardiovascular disease	no	02:29:00	487	Yes	LK	No	Yes	No	B	1319	8
113	1	70	Male	Cancer	no	02:13:00	12	No	LK	No	Yes	No	C	2762	7.3
114	1	70	Male	Cancer	no	02:25:00	13	Yes	LK	No	Yes	No	C	2778	7.3
115	1	57	Male	Cardiovascular disease	no	02:22:00	5	No	EK	Yes	No	No	A	3311	7.1
116	1	57	Male	Cardiovascular disease	no	02:28:00	6	No	EK	Yes	No	No	A	3559	7.1
117	1	35	Male	Respiratory Disease	no	01:59:00	7	No	EK	Yes	No	No	A	3145	6.5
118	1	35	Male	Respiratory Disease	no	02:07:00	7	No	EK	Yes	No	No	A	3195	6
119	1	59	Female	Cerebrovascular disease	yes	03:50:00	8	No	LK	Yes	No	No	B	2062	7
120	1	59	Female	Cerebrovascular disease	yes	03:50:00	14	No	LK	Yes	No	No	B	1631	7.2
121	1	33	Male	Cardiovascular disease	no	02:58:00	6	No	PK	Yes	No	No	A	3268	8
122	1	33	Male	Cardiovascular disease	no	02:58:00	6	No	LK	Yes	No	No	A	3279	8
123	1	51	Male	Cancer	no	05:39:00	89	Yes	PK	No	Yes	No	C	3333	8
124	1	51	Male	Cancer	no	05:44:00	5	No	PK	Yes	No	No	A	3236	8
125	1	72	Female	Cancer	no	02:28:00	7	No	PK	Yes	No	No	B	2232	7
126	1	61	Male	Cerebrovascular disease	no	01:23:00	5	No	EK	Yes	No	No	A	2874	7.8
127	1	61	Male	Cerebrovascular disease	no	01:37:00	5	No	EK	Yes	No	No	A	2577	8
128	1	70	Female	Cancer	yes	02:44:00	8	No	EK	Yes	No	No	A	2632	7
129	1	71	Male	Respiratory Disease	no	03:51:00	6	No	EK	Yes	No	No	A	2717	7.2
130	1	71	Male	Respiratory Disease	no	03:51:00	5	No	EK	Yes	No	No	A	2597	7.2
131	1	61	Male	Cardiovascular disease	yes	03:19:00	7	No	EK	Yes	No	No	A	3534	7
132	1	61	Male	Cardiovascular disease	yes	03:29:00	7	No	EK	Yes	No	No	A	3226	7
133	1	51	Female	Cancer	no	03:56:00	5	No	EK	Yes	No	No	A	3268	7.8
134	1	51	Female	Cancer	no	04:02:00	6	No	EK	Yes	No	No	A	2793	7.7
135	1	70	Male	Cancer	no	02:51:00	6	No	EK	Yes	No	No	A	3067	7
136	1	70	Male	Cancer	no	02:51:00	#NULL!	No	#NULL!	#NULL!	#NULL!	Yes	A	2985	7.4
137	1	63	Female	Respiratory Disease	no	03:26:00	8	No	LK	No	Yes	No	B	2611	7.4
138	1	63	Female	Respiratory Disease	no	03:34:00	11	No	LK	No	Yes	No	B	2247	7.4
139	1	65	Female	Cerebrovascular disease	no	02:01:00	6	No	EK	Yes	No	No	A	2445	6.7
140	1	65	Female	Cerebrovascular disease	no	02:10:00	11	No	LK	Yes	No	No	B	2331	6.8
141	1	65	Male	Cancer	no	04:20:00	8	No	LK	No	Yes	No	C	2681	7.5
142	1	65	Male	Cancer	no	04:26:00	#NULL!	Yes	#NULL!	#NULL!	#NULL!	Yes	B	1908	7.25
143	1	46	Female	Cerebrovascular disease	no	00:52:00	4	No	EK	Yes	No	No	A	3155	8
144	1	46	Female	Cerebrovascular disease	no	01:00:00	5	No	LK	Yes	No	No	A	3413	8
145	1	56	Male	Cancer	no	01:36:00	2	No	PK	Yes	No	No	A	2825	7.4
146	1	56	Male	Cancer	no	01:42:00	7	No	EK	Yes	No	No	A	2825	7
147	1	67	Male	Cardiovascular disease	no	00:58:00	11	No	LK	Yes	No	No	C	2320	7.8
148	1	67	Male	Cardiovascular disease	no	01:16:00	190	Yes	PK	Yes	No	No	B	2008	7.7
149	1	61	Male	Cardiovascular disease	no	04:06:00	5	No	EK	Yes	No	No	A	3115	6.7
150	1	61	Male	Cardiovascular disease	no	04:16:00	5	No	EK	Yes	No	No	A	3030	7.4
151	1	58	Female	Cancer	no	03:19:00	#NULL!	No	#NULL!	#NULL!	#NULL!	Yes	A	2793	7
152	1	58	Female	Cancer	no	03:25:00	6	No	EK	Yes	No	No	A	2695	7.7
153	1	39	Male	Cerebrovascular disease	no	01:35:00	5	No	PK	Yes	No	No	A	2632	8
154	1	39	Male	Cerebrovascular disease	no	01:46:00	4	No	PK	Yes	No	No	A	2717	8
155	1	75	Male	Respiratory Disease	no	03:04:00	11	No	LK	Yes	No	No	B	2315	7
156	1	75	Male	Respiratory Disease	no	03:04:00	518	Yes	LK	No	Yes	No	C	2358	7
157	1	61	Male	Respiratory Disease	yes	02:34:00	3	No	EK	Yes	No	No	A	2762	4.5
158	1	61	Male	Respiratory Disease	yes	02:42:00	3	No	EK	Yes	No	No	A	2667	7
159	1	67	Female	Cancer	no	02:16:00	518	Yes	LK	No	Yes	No	B	2314	8
160	1	67	Female	Cancer	no	02:26:00	7	No	LK	Yes	No	No	A	2439	8
161	1	57	Female	Trauma/Multiple Injuries	no	01:51:00	5	No	LK	Yes	No	No	A	2439	8
162	1	57	Female	Trauma/Multiple Injuries	no	02:22:00	6	No	LK	Yes	No	No	A	3096	8.5
163	1	68	Male	Trauma/Multiple Injuries	no	04:54:00	4	No	EK	Yes	No	No	A	2833	7
164	1	68	Male	Trauma/Multiple Injuries	no	05:04:00	4	No	PK	Yes	No	No	A	2695	7
165	1	55	Male	Cerebrovascular disease	no	03:54:00	498	Yes	LK	No	Yes	No	B	2304	7
166	1	55	Male	Cerebrovascular disease	no	03:54:00	561	Yes	LK	No	Yes	No	B	2083	7
167	1	69	Male	Cancer	no	02:37:00	5	No	LK	Yes	No	No	A	2770	8
168	1	69	Male	Cancer	no	02:53:00	7	No	PK	Yes	No	No	A	2967	8
169	1	77	Male	Respiratory Disease	yes	03:58:00	563	Yes	LK	No	Yes	No	B	2016	7.8
170	1	77	Male	Respiratory Disease	yes	04:05:00	8	No	PK	No	Yes	No	B	2341	7.5
171	1	59	Male	Respiratory Disease	no	02:11:00	6	No	EK	Yes	No	No	A	2976	7.8
172	1	59	Male	Respiratory Disease	no	02:23:00	6	No	EK	Yes	No	No	A	2770	7.7
173	1	67	Male	Respiratory Disease	no	04:47:00	8	No	LK	No	Yes	No	B	2024	8
174	1	67	Male	Respiratory Disease	no	04:56:00	576	Yes	LK	No	Yes	No	B	2155	6.5
175	1	61	Male	Cancer	no	01:30:00	8	No	LK	Yes	No	No	A	2793	8
176	1	73	Male	Cancer	no	03:42:00	6	No	EK	Yes	No	No	A	2777	7.3
177	1	73	Male	Cancer	no	03:52:00	594	Yes	LK	No	Yes	No	B	2512	7.2
178	1	47	Male	Trauma/Multiple Injuries	no	02:20:00	4	No	LK	Yes	No	No	B	2057	8
179	1	47	Male	Trauma/Multiple Injuries	no	02:41:00	11	No	LK	Yes	No	No	B	2008	8
180	1	42	Female	Cerebrovascular disease	no	02:10:00	6	No	EK	Yes	No	No	A	2985	6.8
181	1	42	Female	Cerebrovascular disease	no	02:19:00	7	No	EK	Yes	No	No	A	2680	6.8
182	1	60	Male	Cardiovascular disease	yes	03:16:00	5	No	LK	Yes	No	No	A	2331	8
183	1	60	Male	Cardiovascular disease	yes	03:23:00	5	No	PK	Yes	No	No	A	2380	8
184	1	69	Female	Cerebrovascular disease	no	02:01:00	6	No	LK	Yes	No	No	A	2304	8
185	1	69	Female	Cerebrovascular disease	no	02:16:00	#NULL!	No	#NULL!	#NULL!	#NULL!	Yes	A	2597	8
186	1	72	Female	Cardiovascular disease	yes	03:53:00	#NULL!	Yes	#NULL!	#NULL!	#NULL!	Yes	C	2923	7.5
187	1	72	Female	Cardiovascular disease	yes	03:59:00	#NULL!	Yes	#NULL!	#NULL!	#NULL!	Yes	C	2717	7.2
188	1	50	Male	Cerebrovascular disease	no	01:34:00	4	No	PK	Yes	No	No	A	2840	8
189	1	50	Male	Cerebrovascular disease	no	01:46:00	4	No	LK	Yes	No	No	A	2941	8
190	1	58	Female	Cerebrovascular disease	yes	02:04:00	4	No	LK	Yes	No	No	A	2604	7
191	1	58	Female	Cerebrovascular disease	yes	02:19:00	6	No	PK	Yes	No	No	A	2551	7.4
192	1	54	Female	Cancer	no	02:46:00	3	No	LK	Yes	No	No	B	#NULL!	7.6
193	1	54	Female	Cancer	no	02:57:00	2	No	PK	No	Yes	No	B	#NULL!	7.5
194	1	47	Male	Cardiovascular disease	no	02:07:00	4	No	PK	Yes	No	No	A	2652	8
195	1	64	Male	Cerebrovascular disease	no	02:06:00	3	No	EK	Yes	No	No	A	2770	7.75
196	1	64	Male	Cerebrovascular disease	no	02:18:00	6	No	PK	Yes	No	No	A	2654	8
197	1	53	Male	Cerebrovascular disease	no	01:16:00	6	No	EK	Yes	No	No	A	2985	8
198	1	53	Male	Cerebrovascular disease	no	01:28:00	5	No	EK	Yes	No	No	A	2833	8
199	1	30	Male	Trauma/Multiple Injuries	no	03:43:00	6	No	PK	No	Yes	No	A	2653	9
200	1	56	Male	Cardiovascular disease	yes	03:21:00	6	No	EK	Yes	No	No	A	3356	8.5
201	1	56	Male	Cardiovascular disease	yes	03:27:00	6	No	PK	Yes	No	No	A	3322	8
202	1	61	Male	Respiratory Disease	no	01:56:00	6	No	EK	Yes	No	No	A	3300	7.5
203	1	61	Female	Cancer	no	03:00:00	727	Yes	LK	No	Yes	No	C	2915	6.5
204	1	61	Female	Cancer	no	03:10:00	#NULL!	Yes	#NULL!	#NULL!	#NULL!	Yes	C	#NULL!	6.5
205	1	56	Female	Cancer	no	02:29:00	7	No	PK	Yes	No	No	A	2268	8
206	1	56	Female	Cancer	no	02:34:00	8	No	PK	Yes	No	No	B	2273	8
207	1	65	Female	Cancer	no	02:35:00	7	No	PK	Yes	No	No	A	2660	7
208	1	65	Female	Cancer	no	02:45:00	3	No	EK	Yes	No	No	A	2551	6.5
209	1	76	Male	Cerebrovascular disease	no	04:03:00	729	Yes	LK	No	Yes	No	B	3195	6.8
210	1	76	Male	Cerebrovascular disease	no	04:08:00	729	Yes	LK	No	Yes	No	B	3185	6
211	1	64	Male	Cerebrovascular disease	yes	04:01:00	7	No	EK	Yes	No	No	A	3106	6.25
212	1	64	Male	Cerebrovascular disease	yes	04:09:00	7	No	EK	Yes	No	No	A	2882	6.5
213	1	54	Female	Cerebrovascular disease	no	03:28:00	7	No	EK	Yes	No	No	A	3155	7.75
214	1	54	Female	Cerebrovascular disease	no	03:37:00	6	No	EK	Yes	No	No	A	3125	7.5
215	1	62	Female	Cancer	no	03:09:00	1	No	EK	Yes	No	No	A	2809	8
216	1	62	Female	Cancer	no	03:19:00	6	No	PK	Yes	No	No	A	2959	8
217	1	49	Female	Cerebrovascular disease	no	03:47:00	4	No	PK	Yes	No	No	A	3185	8
218	1	49	Female	Cerebrovascular disease	no	03:38:00	4	No	PK	Yes	No	No	A	3067	8
219	1	62	Male	Cancer	no	02:46:00	#NULL!	Yes	#NULL!	#NULL!	#NULL!	Yes	B	2717	6.5
220	1	62	Male	Cancer	no	02:53:00	3	No	EK	Yes	No	No	A	3215	8
221	1	44	Male	Cardiovascular disease	no	03:24:00	7	No	PK	Yes	No	No	A	3058	8
222	1	44	Male	Cardiovascular disease	no	03:38:00	4	No	PK	Yes	No	No	A	2890	8
223	1	73	Female	Cancer	no	02:17:00	#NULL!	Yes	#NULL!	#NULL!	#NULL!	Yes	C	2532	7
224	1	73	Female	Cancer	no	02:29:00	4	No	EK	Yes	No	No	A	2801	7
225	1	52	Female	Cerebrovascular disease	no	02:41:00	3	No	LK	Yes	No	No	A	2717	8
226	1	63	Female	Cancer	no	02:52:00	7	No	LK	No	Yes	No	A	2457	8
227	1	63	Female	Cancer	no	03:02:00	5	No	PK	Yes	No	No	A	2597	8
228	1	56	Female	Cancer	no	02:43:00	8	No	LK	Yes	No	No	A	3165	8
229	1	56	Female	Cancer	no	02:53:00	6	No	EK	Yes	No	No	A	3145	8
230	1	60	Male	Cancer	no	02:22:00	7	No	EK	Yes	No	No	A	2907	8
231	1	60	Male	Cancer	no	02:34:00	#NULL!	No	#NULL!	#NULL!	#NULL!	Yes	A	2915	8
232	1	56	Male	Cerebrovascular disease	yes	04:03:00	4	No	EK	Yes	No	No	A	2882	7
233	1	56	Male	Cerebrovascular disease	yes	04:13:00	7	No	PK	Yes	No	No	A	2732	6.5
234	1	64	Female	Cerebrovascular disease	no	03:13:00	7	No	EK	Yes	No	No	A	2660	7.5
235	1	64	Female	Cerebrovascular disease	no	03:21:00	7	No	EK	Yes	No	No	A	2732	7.5
236	1	61	Male	Cancer	no	05:48:00	12	No	PK	Yes	No	No	B	2273	7.5
237	1	61	Male	Cancer	no	05:56:00	4	No	LK	No	Yes	No	B	1957	7.5
238	1	66	Female	Cardiovascular disease	yes	04:18:00	6	No	PK	No	Yes	No	C	2874	8
239	1	54	Male	Cerebrovascular disease	no	01:05:00	8	No	EK	Yes	No	No	A	3058	8
240	1	54	Male	Cerebrovascular disease	no	00:58:00	9	No	EK	Yes	No	No	A	2994	8
241	1	77	Male	Cardiovascular disease	yes	03:45:00	7	No	LK	Yes	No	No	A	2994	8
242	1	77	Male	Cardiovascular disease	yes	03:51:00	4	No	EK	Yes	No	No	A	2833	8
243	1	75	Male	Cancer	no	02:20:00	6	No	EK	Yes	No	No	A	2976	6.25
244	1	75	Male	Cancer	no	02:20:00	#NULL!	No	#NULL!	#NULL!	#NULL!	Yes	A	2770	6
245	1	48	Female	Cancer	no	03:27:00	5	No	PK	Yes	No	No	A	2915	8.5
246	1	48	Female	Cancer	no	03:36:00	12	No	LK	No	Yes	No	C	2857	8.5
247	1	61	Female	Cerebrovascular disease	no	05:18:00	6	No	PK	Yes	No	No	A	2725	7.5
248	1	61	Female	Cerebrovascular disease	no	05:45:00	#NULL!	No	#NULL!	#NULL!	#NULL!	Yes	A	2959	7.5
249	1	52	Male	Cardiovascular disease	no	02:16:00	6	No	EK	Yes	No	No	A	2865	8
250	1	52	Male	Cardiovascular disease	no	02:26:00	6	No	PK	Yes	No	No	A	2950	8
251	1	69	Male	Cardiovascular disease	yes	03:24:00	6	No	EK	Yes	No	No	A	2865	8
252	1	69	Male	Cardiovascular disease	yes	03:33:00	5	No	LK	Yes	No	No	A	2725	8
253	1	38	Male	Cerebrovascular disease	no	03:32:00	7	No	EK	Yes	No	No	A	2740	9
254	1	38	Male	Cerebrovascular disease	no	03:48:00	7	No	LK	Yes	No	No	A	2639	9
255	1	44	Male	Respiratory Disease	no	03:16:00	7	No	LK	Yes	No	No	A	3067	9
256	1	44	Male	Respiratory Disease	no	03:24:00	13	No	LK	Yes	No	No	C	2950	9
257	1	53	Female	Respiratory Disease	no	02:18:00	2	No	EK	Yes	No	No	A	2801	7.75
258	1	53	Female	Respiratory Disease	no	02:28:00	692	Yes	LK	No	Yes	No	C	2985	7.75
259	1	70	Female	Cerebrovascular disease	no	02:22:00	5	No	LK	No	Yes	No	B	#NULL!	6.5
260	1	70	Female	Cerebrovascular disease	no	02:32:00	13	Yes	LK	No	Yes	No	B	2433	6.5
261	1	57	Male	Cancer	yes	03:11:00	7	No	LK	Yes	No	No	A	2342	8
262	1	57	Male	Cancer	yes	03:31:00	14	No	LK	Yes	No	No	A	2475	8
263	1	61	Male	Cardiovascular disease	no	05:16:00	#NULL!	Yes	#NULL!	#NULL!	#NULL!	Yes	B	1898	8
264	1	61	Male	Cardiovascular disease	no	05:40:00	#NULL!	Yes	#NULL!	#NULL!	#NULL!	Yes	B	#NULL!	8
265	1	64	Female	Cancer	no	03:05:00	9	No	LK	Yes	No	No	C	2445	8
266	1	64	Female	Cancer	no	03:38:00	715	Yes	LK	No	Yes	No	C	2564	8
267	1	68	Male	Cancer	no	02:30:00	7	No	EK	Yes	No	No	A	2571	6.5
268	1	68	Male	Cancer	no	02:40:00	#NULL!	No	#NULL!	#NULL!	#NULL!	Yes	A	2710	6
269	1	57	Female	Respiratory Disease	no	01:56:00	2	No	EK	Yes	No	No	A	2740	7.75
270	1	57	Female	Respiratory Disease	no	02:04:00	6	No	EK	Yes	No	No	A	2545	7.75
271	1	66	Male	Cerebrovascular disease	no	01:43:00	#NULL!	No	#NULL!	#NULL!	#NULL!	Yes	A	2747	7.5
272	1	66	Male	Cerebrovascular disease	no	01:50:00	6	No	LK	Yes	No	No	A	3049	7.5
273	1	39	Female	Cancer	no	04:13:00	694	Yes	LK	No	Yes	No	B	2597	8.5
274	1	39	Female	Cancer	no	03:43:00	2	No	EK	Yes	No	No	A	2740	8.5
275	1	65	Female	Cancer	no	03:13:00	#NULL!	No	#NULL!	#NULL!	#NULL!	Yes	A	3135	8
276	1	65	Female	Cancer	no	03:22:00	5	No	PK	Yes	No	No	A	3115	8
277	1	53	Female	Cancer	no	02:11:00	#NULL!	Yes	#NULL!	#NULL!	#NULL!	Yes	B	2375	7.75
278	1	53	Female	Cancer	no	02:18:00	#NULL!	Yes	#NULL!	#NULL!	#NULL!	Yes	B	2273	7.75
279	1	31	Male	Trauma/Multiple Injuries	no	04:49:00	7	No	PK	No	Yes	No	C	2597	8
280	1	31	Male	Trauma/Multiple Injuries	no	05:05:00	6	No	LK	Yes	No	No	A	2525	8
281	1	67	Male	Cancer	no	03:40:00	3	No	EK	Yes	No	No	A	2653	7.75
282	1	67	Male	Cancer	no	04:00:00	12	No	PK	No	Yes	No	C	2604	7.75
283	1	69	Female	Cardiovascular disease	yes	06:16:00	#NULL!	Yes	#NULL!	#NULL!	#NULL!	Yes	B	#NULL!	6
284	1	69	Female	Cardiovascular disease	yes	06:25:00	#NULL!	Yes	#NULL!	#NULL!	#NULL!	Yes	B	#NULL!	6.5
285	1	51	Male	Cancer	no	02:39:00	7	No	PK	Yes	No	No	A	2364	8
286	1	51	Male	Cancer	no	02:48:00	4	No	LK	Yes	No	No	A	2597	8
287	1	42	Female	Cerebrovascular disease	no	01:39:00	6	No	EK	Yes	No	No	A	3040	8.5
288	1	54	Male	Cancer	yes	03:36:00	5	No	EK	Yes	No	No	A	2933	9
289	1	54	Male	Cancer	yes	03:45:00	5	No	EK	Yes	No	No	A	2817	9
290	1	68	Male	Trauma/Multiple Injuries	yes	02:03:00	338	Yes	LK	No	Yes	No	B	1957	6.5
291	1	68	Male	Trauma/Multiple Injuries	yes	02:12:00	370	Yes	LK	No	Yes	No	B	1608	6.5
292	1	42	Female	Cardiovascular disease	no	00:57:00	3	No	LK	Yes	No	No	B	2119	9
293	1	42	Female	Cardiovascular disease	no	01:08:00	399	Yes	LK	No	Yes	No	B	2033	9
294	1	75	Female	Cancer	no	02:09:00	#NULL!	Yes	#NULL!	#NULL!	#NULL!	Yes	B	1681	5
295	1	75	Female	Cancer	no	02:19:00	#NULL!	Yes	#NULL!	#NULL!	#NULL!	Yes	B	1835	5
296	1	64	Male	Cancer	no	01:53:00	#NULL!	Yes	#NULL!	#NULL!	#NULL!	Yes	C	2364	7.5
297	1	64	Male	Cancer	no	01:58:00	#NULL!	Yes	#NULL!	#NULL!	#NULL!	Yes	C	2309	7.25
298	1	60	Female	Cancer	no	01:45:00	5	No	EK	Yes	No	No	A	3135	5
299	1	60	Female	Cancer	no	01:51:00	5	No	EK	Yes	No	No	A	3040	5
300	1	63	Male	Cancer	no	02:35:00	2	No	EK	Yes	No	No	A	2890	7.5
301	1	63	Male	Cancer	no	02:45:00	6	No	EK	Yes	No	No	A	2959	7.5
302	1	54	Male	Cancer	no	02:28:00	4	No	LK	Yes	No	No	B	2128	8
303	1	54	Male	Cancer	no	02:38:00	7	No	LK	Yes	No	No	B	2179	8
304	1	72	Female	Respiratory Disease	no	02:51:00	#NULL!	Yes	#NULL!	#NULL!	#NULL!	Yes	B	923	6
305	1	72	Female	Respiratory Disease	no	03:00:00	3	No	PK	Yes	No	No	A	2618	6
306	1	76	Male	Respiratory Disease	yes	02:45:00	#NULL!	No	#NULL!	#NULL!	#NULL!	Yes	A	2309	7
307	1	76	Male	Respiratory Disease	yes	02:53:00	5	No	PK	No	Yes	No	A	2370	6.8
308	1	65	Male	Cancer	no	02:15:00	5	No	EK	Yes	No	No	A	2786	6.5
309	1	65	Male	Cancer	no	02:21:00	5	No	EK	Yes	No	No	A	2786	6.5
310	1	63	Female	Cancer	no	02:30:00	2	No	PK	Yes	No	No	A	2445	8
311	1	63	Female	Cancer	no	02:40:00	3	No	LK	Yes	No	No	B	2208	7.75
312	1	75	Male	Trauma/Multiple Injuries	no	03:45:00	3	No	EK	Yes	No	No	A	2967	6.5
313	1	75	Male	Trauma/Multiple Injuries	no	03:53:00	2	No	EK	Yes	No	No	A	2506	8.5
314	1	73	Male	Cancer	no	01:47:00	#NULL!	Yes	#NULL!	#NULL!	#NULL!	Yes	C	2415	6
315	1	73	Male	Cancer	no	01:47:00	#NULL!	Yes	#NULL!	#NULL!	#NULL!	Yes	B	1949	6.25
316	1	49	Male	Cardiovascular disease	no	00:41:00	6	No	PK	No	Yes	No	A	2762	7.25
317	1	49	Male	Cardiovascular disease	no	00:50:00	7	No	EK	Yes	No	No	A	2778	7.25
318	1	61	Male	Trauma/Multiple Injuries	no	04:18:00	7	No	LK	Yes	No	No	A	2392	8
319	1	61	Male	Trauma/Multiple Injuries	no	04:28:00	8	No	LK	Yes	No	No	C	2463	8
320	1	54	Male	Cardiovascular disease	yes	05:04:00	6	No	EK	Yes	No	No	A	2703	8
321	1	54	Male	Cardiovascular disease	yes	05:11:00	5	No	EK	Yes	No	No	A	2841	8
322	1	54	Female	Cancer	no	03:24:00	7	No	LK	Yes	No	No	A	2770	8.25
323	1	54	Female	Cancer	no	03:39:00	#NULL!	Yes	#NULL!	#NULL!	#NULL!	Yes	C	#NULL!	8.25
324	1	58	Female	Cerebrovascular disease	no	01:51:00	4	No	EK	Yes	No	No	A	2611	8
325	1	58	Female	Cerebrovascular disease	no	01:58:00	3	No	EK	Yes	No	No	A	2618	8
326	1	49	Male	Cardiovascular disease	no	04:59:00	6	No	EK	Yes	No	No	A	2907	8.25
327	1	49	Male	Cardiovascular disease	no	05:09:00	7	No	PK	Yes	No	No	A	2874	8.25
328	1	57	Female	Cancer	no	02:13:00	8	No	LK	Yes	No	No	B	#NULL!	7.75
329	1	57	Female	Cancer	no	02:13:00	#NULL!	Yes	#NULL!	#NULL!	#NULL!	Yes	C	#NULL!	7.75
330	1	63	Male	Cardiovascular disease	no	05:57:00	6	No	EK	Yes	No	No	A	2611	7
331	1	63	Male	Cardiovascular disease	no	06:17:00	#NULL!	No	#NULL!	#NULL!	#NULL!	Yes	A	2571	7
332	1	65	Female	Hemorrhage from gastric vein	yes	05:34:00	#NULL!	Yes	#NULL!	#NULL!	#NULL!	Yes	B	2353	7.5
333	1	65	Female	Hemorrhage from gastric vein	yes	05:44:00	#NULL!	Yes	#NULL!	#NULL!	#NULL!	Yes	B	2273	7.8
334	1	56	Female	Respiratory Disease	no	07:01:00	10	No	LK	Yes	No	No	B	1927	8.2
335	1	56	Female	Respiratory Disease	no	07:08:00	10	No	LK	Yes	No	No	B	2012	8
336	1	52	Female	Cerebrovascular disease	yes	00:45:00	4	No	PK	Yes	No	No	A	3058	8.25
337	1	73	Male	Cancer	no	02:21:00	5	No	PK	Yes	No	No	B	2079	6.5
338	1	73	Male	Cancer	no	02:34:00	#NULL!	Yes	#NULL!	#NULL!	#NULL!	Yes	B	2110	6.8
339	1	61	Female	Cancer	no	02:36:00	#NULL!	Yes	#NULL!	#NULL!	#NULL!	Yes	B	2083	8
340	1	61	Female	Cancer	no	02:44:00	#NULL!	Yes	#NULL!	#NULL!	#NULL!	Yes	B	2008	8
341	1	38	Female	Cancer	no	01:52:00	10	No	LK	Yes	No	No	B	1949	8
342	1	38	Female	Cancer	no	01:57:00	16	Yes	PK	Yes	No	No	B	2033	8
343	1	65	Male	Respiratory Disease	yes	02:23:00	16	Yes	LK	No	Yes	No	C	1812	6
344	1	65	Male	Respiratory Disease	yes	02:23:00	#NULL!	Yes	#NULL!	#NULL!	#NULL!	Yes	C	1689	6
345	1	77	Female	Cancer	no	04:55:00	6	No	PK	Yes	No	No	A	2519	6.75
346	1	77	Female	Cancer	no	05:05:00	11	No	PK	No	Yes	No	C	2375	6.75
347	1	73	Female	Cancer	no	03:02:00	7	No	PK	Yes	No	No	A	2890	7
348	1	73	Female	Cancer	no	03:12:00	6	No	PK	Yes	No	No	A	2941	7
349	1	57	Male	Cardiovascular disease	no	03:23:00	10	No	LK	Yes	No	No	C	3086	8
350	1	57	Male	Cardiovascular disease	no	03:38:00	6	No	EK	Yes	No	No	A	2762	8
351	1	63	Male	Cerebrovascular disease	no	03:53:00	8	No	EK	Yes	No	No	B	2294	8
352	1	63	Male	Cerebrovascular disease	no	04:06:00	#NULL!	Yes	#NULL!	#NULL!	#NULL!	Yes	B	2128	8
353	1	49	Male	Cancer	no	02:55:00	3	No	EK	Yes	No	No	A	3040	8
354	1	49	Male	Cancer	no	03:09:00	6	No	EK	Yes	No	No	A	3106	8
355	1	61	Female	Cancer	yes	02:30:00	6	No	PK	Yes	No	No	A	2591	7.8
356	1	61	Female	Cancer	yes	02:39:00	#NULL!	Yes	#NULL!	#NULL!	#NULL!	Yes	C	2410	7.5
357	1	62	Male	Cancer	no	02:33:00	#NULL!	Yes	#NULL!	#NULL!	#NULL!	Yes	C	2674	8
358	1	62	Male	Cancer	no	02:44:00	2	No	EK	Yes	No	No	A	2710	8
359	1	67	Male	Cardiovascular disease	yes	02:48:00	6	No	EK	Yes	No	No	A	2545	7.6
360	1	67	Male	Cardiovascular disease	yes	02:54:00	6	No	EK	Yes	No	No	A	2646	7.5
361	1	61	Female	Cancer	no	02:03:00	#NULL!	Yes	#NULL!	#NULL!	#NULL!	Yes	B	1862	8
362	1	68	Male	Cardiovascular disease	yes	06:02:00	#NULL!	No	#NULL!	#NULL!	#NULL!	Yes	A	2717	7
363	1	61	Male	Cancer	no	03:13:00	7	No	EK	Yes	No	No	A	2793	7.25
364	1	61	Male	Cancer	no	03:24:00	4	No	EK	Yes	No	No	A	2695	7
365	1	50	Female	Cancer	no	04:00:00	12	No	LK	Yes	No	No	B	1866	8
366	1	50	Female	Cancer	no	04:10:00	5	No	LK	Yes	No	No	B	1736	8
367	1	54	Female	Cancer	no	02:27:00	6	No	EK	Yes	No	No	A	2688	7
368	1	54	Female	Cancer	no	02:36:00	2	No	EK	Yes	No	No	A	2674	7
369	1	57	Male	Respiratory Disease	no	03:09:00	5	No	EK	Yes	No	No	A	2710	7.5
370	1	57	Male	Respiratory Disease	no	03:16:00	6	No	EK	Yes	No	No	A	2717	7.5
371	1	60	Male	Cancer	yes	03:46:00	8	No	LK	Yes	No	No	B	2165	8
372	1	60	Male	Cerebrovascular disease	no	06:58:00	7	No	LK	Yes	No	No	A	2625	8
373	1	60	Male	Cerebrovascular disease	no	07:10:00	5	No	PK	Yes	No	No	A	2725	8
374	1	52	Female	Cerebrovascular disease	no	04:50:00	6	No	PK	Yes	No	No	B	2632	9
375	1	52	Female	Cerebrovascular disease	no	05:02:00	#NULL!	Yes	#NULL!	#NULL!	#NULL!	Yes	B	1905	9
376	1	70	Male	Respiratory Disease	no	02:17:00	6	No	EK	Yes	No	No	A	2994	7.5
377	1	70	Male	Respiratory Disease	no	02:28:00	6	No	EK	Yes	No	No	A	3030	6.25
378	1	72	Female	Cancer	yes	02:16:00	#NULL!	Yes	#NULL!	#NULL!	#NULL!	Yes	C	2463	6.6
379	1	72	Female	Cancer	yes	02:28:00	#NULL!	Yes	#NULL!	#NULL!	#NULL!	Yes	C	2347	6.6
380	1	59	Female	Cancer	no	01:41:00	5	No	LK	Yes	No	No	A	2639	9
381	1	59	Female	Cancer	no	01:52:00	11	No	LK	Yes	No	No	C	2611	9
382	1	39	Female	Cerebrovascular disease	yes	03:12:00	5	No	LK	Yes	No	No	A	2545	8
383	1	39	Female	Cerebrovascular disease	yes	03:23:00	#NULL!	Yes	#NULL!	#NULL!	#NULL!	Yes	C	2545	8
384	1	68	Female	Cerebrovascular disease	no	03:00:00	9	No	PK	Yes	No	No	C	2525	8
385	1	68	Female	Cerebrovascular disease	no	03:07:00	7	No	EK	Yes	No	No	A	2857	7.5
386	1	53	Female	Trauma/Multiple Injuries	yes	03:56:00	9	No	LK	Yes	No	No	C	2320	7.75
387	1	53	Female	Trauma/Multiple Injuries	yes	04:04:00	8	No	LK	Yes	No	No	A	2475	7.5
388	1	58	Male	Cerebrovascular disease	no	04:08:00	6	No	EK	Yes	No	No	A	2833	6.75
389	1	58	Male	Cerebrovascular disease	no	04:13:00	6	No	EK	Yes	No	No	A	2786	6.75
390	1	27	Male	Trauma/Multiple Injuries	no	02:13:00	6	No	LK	Yes	No	No	A	3311	7.8
391	1	27	Male	Trauma/Multiple Injuries	no	02:21:00	2	No	PK	Yes	No	No	A	3300	7.8
392	1	53	Male	Cardiovascular disease	no	02:47:00	3	No	LK	No	Yes	No	B	2793	7.75
393	1	53	Male	Cardiovascular disease	no	02:55:00	702	Yes	LK	No	Yes	No	B	2849	7.5
394	1	55	Female	Cancer	no	01:50:00	724	Yes	LK	No	Yes	No	B	2193	7
395	1	55	Female	Cancer	no	01:55:00	3	No	LK	Yes	No	No	B	2364	7.5
396	1	60	Female	Cerebrovascular disease	no	01:45:00	244	Yes	LK	No	Yes	No	B	2237	6
397	1	60	Female	Cerebrovascular disease	no	01:53:00	15	No	PK	Yes	No	No	B	1479	6.5
398	1	52	Female	Cancer	no	01:33:00	6	No	PK	Yes	No	No	A	2703	5.5
399	1	52	Female	Cancer	no	01:38:00	4	No	EK	Yes	No	No	A	2755	8
400	1	49	Male	Cancer	yes	03:49:00	#NULL!	Yes	#NULL!	#NULL!	#NULL!	Yes	B	2273	7.75
401	1	49	Male	Cancer	yes	03:54:00	13	Yes	LK	No	Yes	No	B	2315	7
402	1	54	Female	Cerebrovascular disease	no	02:10:00	7	No	LK	Yes	No	No	A	2488	8
403	1	54	Female	Cerebrovascular disease	no	02:22:00	11	No	LK	Yes	No	No	B	2320	8
404	1	74	Female	Cancer	no	02:36:00	3	No	EK	Yes	No	No	A	3484	7.5
405	1	74	Female	Cancer	no	02:41:00	4	No	EK	Yes	No	No	A	2915	7.5
406	1	46	Female	Cancer	no	02:07:00	6	No	LK	Yes	No	No	A	2849	8
407	1	46	Female	Cancer	no	02:12:00	7	No	EK	Yes	No	No	A	2841	8
408	1	22	Female	Cerebrovascular disease	no	03:28:00	6	No	LK	Yes	No	No	A	3195	7
409	1	22	Female	Cerebrovascular disease	no	03:34:00	6	No	LK	Yes	No	No	A	3135	7
410	1	42	Female	Cerebrovascular disease	no	01:32:00	4	No	EK	Yes	No	No	A	3195	7.5
411	1	42	Female	Cerebrovascular disease	no	01:37:00	7	No	PK	Yes	No	No	A	2976	7.5
412	1	65	Female	Cancer	no	01:51:00	2	No	EK	Yes	No	No	A	3077	7.75
413	1	65	Female	Cancer	no	01:59:00	725	Yes	LK	No	Yes	No	C	2950	7.75
414	1	56	Male	Cancer	no	04:06:00	6	No	EK	Yes	No	No	A	3086	8
415	1	56	Male	Cancer	no	04:15:00	6	No	EK	Yes	No	No	A	3003	8
416	1	50	Female	Cancer	no	03:08:00	3	No	EK	Yes	No	No	A	3058	7.5
417	1	50	Female	Cancer	no	03:16:00	7	No	EK	Yes	No	No	A	2882	7.5
418	1	37	Female	Trauma/Multiple Injuries	no	05:36:00	7	No	LK	Yes	No	No	A	2770	7.8
419	1	37	Female	Trauma/Multiple Injuries	no	05:44:00	6	No	LK	Yes	No	No	A	3413	7.8
420	1	70	Male	Cardiovascular disease	no	02:41:00	6	No	PK	Yes	No	No	B	2571	7
421	1	70	Male	Cardiovascular disease	no	02:51:00	15	No	LK	No	Yes	No	B	2762	7
422	1	61	Female	Cerebrovascular disease	no	04:01:00	5	No	EK	Yes	No	No	A	3106	8
423	1	61	Female	Cerebrovascular disease	no	04:10:00	#NULL!	No	#NULL!	#NULL!	#NULL!	Yes	A	3268	8
424	1	64	Female	Cancer	no	02:16:00	4	No	EK	Yes	No	No	A	2976	5.5
425	1	64	Female	Cancer	no	02:24:00	7	No	EK	Yes	No	No	A	2849	6.25
426	1	9	Female	Cancer	no	01:10:00	6	No	LK	Yes	No	No	A	3509	8
427	1	9	Female	Cancer	no	01:20:00	4	No	PK	Yes	No	No	A	3676	8
428	1	56	Male	Cardiovascular disease	no	03:44:00	#NULL!	Yes	#NULL!	#NULL!	#NULL!	Yes	B	2762	8
429	1	56	Male	Cardiovascular disease	no	03:53:00	#NULL!	Yes	#NULL!	#NULL!	#NULL!	Yes	B	2732	8
430	1	41	Female	cancer	no	01:53:00	3	No	EK	Yes	No	No	A	2959	8
431	1	41	Female	Cancer	no	02:03:00	#NULL!	No	#NULL!	#NULL!	#NULL!	Yes	A	3155	8
432	1	61	Female	Cancer	no	01:58:00	1	No	PK	Yes	No	No	A	2463	8
433	1	61	Female	Cancer	no	02:08:00	1	No	EK	Yes	No	No	A	2597	8
434	1	58	Female	Cancer	no	03:31:00	5	No	LK	Yes	No	No	A	2933	8
435	1	58	Female	Cancer	no	03:41:00	5	No	PK	Yes	No	No	A	2907	8
436	1	73	Male	Cancer	no	02:54:00	#NULL!	No	#NULL!	#NULL!	#NULL!	Yes	A	3247	7.25
437	1	73	Male	Cancer	no	03:04:00	#NULL!	No	#NULL!	#NULL!	#NULL!	Yes	A	3067	7.25
438	1	71	Female	Cardiovascular disease	no	04:50:00	7	No	EK	Yes	No	No	A	3021	7.5
439	1	63	Female	Cancer	no	02:56:00	6	No	EK	Yes	No	No	A	2959	7.5
440	1	63	Female	Cancer	no	03:06:00	5	No	EK	Yes	No	No	A	2857	7.5
441	1	72	Female	Cardiovascular disease	yes	02:45:00	#NULL!	No	#NULL!	#NULL!	#NULL!	Yes	A	3413	8
442	1	72	Female	Cardiovascular disease	yes	02:55:00	5	No	PK	Yes	No	No	A	3322	8
443	1	67	Male	Cancer	no	04:05:00	4	No	EK	Yes	No	No	A	2985	6
444	1	67	Male	Cancer	no	04:25:00	#NULL!	Yes	#NULL!	#NULL!	#NULL!	Yes	B	2849	6
445	1	55	Female	Cancer	no	03:59:00	9	No	LK	No	Yes	No	B	2681	7.5
446	1	55	Female	Cancer	no	04:09:00	7	No	EK	Yes	No	No	A	2770	7.5
447	1	61	Male	Respiratory Disease	yes	02:24:00	3	No	EK	Yes	No	No	A	3040	6
448	1	30	Male	Cancer	no	04:15:00	7	No	LK	Yes	No	No	B	2857	8.5
449	1	30	Male	Cancer	no	04:25:00	7	No	LK	Yes	No	No	B	2959	8.5
450	1	34	Female	Renal failure	no	05:09:00	3	No	PK	Yes	No	No	A	2786	8
451	1	34	Female	Renal failure	no	05:19:00	4	No	LK	Yes	No	No	A	2625	8
452	1	66	Female	Cerebrovascular disease	no	02:48:00	2	No	PK	Yes	No	No	A	2849	7.25
453	1	66	Female	Cerebrovascular disease	no	02:58:00	7	No	PK	Yes	No	No	A	2976	7.25
454	1	49	Female	Cerebrovascular disease	no	03:59:00	6	No	PK	Yes	No	No	A	2941	8
455	1	49	Female	Cerebrovascular disease	no	04:07:00	6	No	PK	Yes	No	No	A	2985	8
456	1	37	Male	Respiratory Disease	yes	04:27:00	11	No	LK	Yes	No	No	B	2513	10
457	1	37	Male	Respiratory Disease	yes	04:47:00	7	No	LK	Yes	No	No	B	2075	10
458	1	59	Male	Cerebrovascular disease	no	02:08:00	#NULL!	No	#NULL!	#NULL!	#NULL!	Yes	A	2915	5.5
459	1	59	Male	Cerebrovascular disease	no	02:23:00	7	No	EK	Yes	No	No	A	2717	6.5
460	1	41	Female	Cancer	yes	04:05:00	8	No	LK	Yes	No	No	A	3413	8
461	1	41	Female	Cancer	yes	04:11:00	#NULL!	Yes	#NULL!	#NULL!	#NULL!	Yes	B	#NULL!	8
462	1	71	Female	Respiratory Disease	no	02:12:00	#NULL!	Yes	#NULL!	#NULL!	#NULL!	Yes	B	3333	7.5
463	1	71	Female	Respiratory Disease	no	02:17:00	#NULL!	Yes	#NULL!	#NULL!	#NULL!	Yes	B	1976	7.5
464	1	56	Female	Cancer	no	02:03:00	6	No	PK	Yes	No	No	A	2558	7.25
465	1	56	Female	Cancer	no	02:11:00	6	No	PK	Yes	No	No	A	2320	7.5
466	1	60	Female	Cancer	yes	02:59:00	#NULL!	Yes	#NULL!	#NULL!	#NULL!	Yes	B	2532	7.5
467	1	60	Female	Cancer	yes	03:09:00	#NULL!	Yes	#NULL!	#NULL!	#NULL!	Yes	B	2545	7.5
468	1	65	Female	Cerebrovascular disease	no	02:10:00	244	Yes	LK	No	Yes	No	B	2577	7.25
469	1	65	Female	Cerebrovascular disease	no	02:20:00	#NULL!	No	#NULL!	#NULL!	#NULL!	Yes	A	2646	7.25
470	1	55	Male	Cancer	yes	05:38:00	4	No	PK	Yes	No	No	A	2793	7.75
471	1	55	Male	Cancer	yes	06:03:00	#NULL!	Yes	#NULL!	#NULL!	#NULL!	Yes	C	2667	7.75
472	1	70	Male	Cancer	no	04:56:00	#NULL!	Yes	#NULL!	#NULL!	#NULL!	Yes	B	2198	7.5
473	1	70	Male	Cancer	no	05:06:00	4	No	PK	Yes	No	No	A	2299	7.5
474	1	76	Male	Cancer	yes	05:40:00	#NULL!	Yes	#NULL!	#NULL!	#NULL!	Yes	B	2653	6.75
475	1	76	Male	Cancer	yes	05:48:00	#NULL!	Yes	#NULL!	#NULL!	#NULL!	Yes	B	2688	6.75
476	1	75	Female	Cerebrovascular disease	no	01:57:00	7	No	EK	Yes	No	No	A	2786	6.5
477	1	75	Female	Cerebrovascular disease	no	02:07:00	7	No	EK	Yes	No	No	A	2725	6.5
478	1	44	Female	Cerebrovascular disease	no	01:50:00	2	No	EK	Yes	No	No	A	3096	9.5
479	1	44	Female	Cerebrovascular disease	no	01:55:00	6	No	EK	Yes	No	No	A	3125	9
480	1	65	Male	Cerebrovascular disease	no	02:28:00	1	No	PK	Yes	No	No	A	2786	7.75
481	1	65	Male	Cerebrovascular disease	no	02:37:00	7	No	EK	Yes	No	No	A	3040	7.75
482	1	62	Male	Cancer	no	03:14:00	7	No	EK	Yes	No	No	A	2924	8
483	1	62	Male	Cancer	no	03:25:00	3	No	PK	Yes	No	No	A	2924	8
484	1	67	Male	Cardiovascular disease	yes	03:24:00	3	No	EK	Yes	No	No	A	3012	7.5
485	1	57	Female	Cancer	no	02:08:00	11	No	LK	No	Yes	No	B	3215	7.5
486	1	57	Female	Cancer	no	02:13:00	6	No	LK	Yes	No	No	C	3135	7.5
487	1	59	Male	Trauma/Multiple Injuries	no	02:09:00	#NULL!	Yes	#NULL!	#NULL!	#NULL!	Yes	C	2336	7.5
488	1	59	Male	Trauma/Multiple Injuries	no	02:23:00	#NULL!	Yes	#NULL!	#NULL!	#NULL!	Yes	B	1992	7.75
489	1	49	Male	Cerebrovascular disease	no	04:11:00	6	No	LK	Yes	No	No	A	3215	8
490	1	49	Male	Cerebrovascular disease	no	04:21:00	7	No	LK	Yes	No	No	A	2924	8
491	1	54	Male	Cancer	yes	03:49:00	1	No	EK	Yes	No	No	A	3003	8
492	1	54	Male	Cancer	yes	03:54:00	2	No	EK	Yes	No	No	A	2924	8
493	1	27	Female	Cerebrovascular disease	no	02:12:00	9	No	LK	Yes	No	No	C	3003	9
494	1	52	Male	Cancer	no	02:34:00	10	No	PK	Yes	No	No	B	2725	6.5
495	1	52	Male	Cancer	no	02:44:00	#NULL!	Yes	#NULL!	#NULL!	#NULL!	Yes	B	2786	6.5
496	1	55	Female	Cancer	no	03:23:00	5	No	EK	Yes	No	No	A	3021	8
497	1	55	Female	Cancer	no	03:29:00	#NULL!	No	#NULL!	#NULL!	#NULL!	Yes	A	2985	8
498	1	71	Male	Cardiovascular disease	no	06:20:00	#NULL!	Yes	#NULL!	#NULL!	#NULL!	Yes	B	1418	7
499	1	71	Male	Cardiovascular disease	no	06:26:00	#NULL!	Yes	#NULL!	#NULL!	#NULL!	Yes	B	1499	7
500	1	67	Male	Cancer	no	02:39:00	#NULL!	Yes	#NULL!	#NULL!	#NULL!	Yes	C	2488	6
501	1	67	Male	Cancer	no	02:49:00	#NULL!	Yes	#NULL!	#NULL!	#NULL!	Yes	C	2740	6
502	1	39	Female	Trauma/Multiple Injuries	yes	02:29:00	3	No	EK	Yes	No	No	A	2770	8
503	1	39	Female	Trauma/Multiple Injuries	yes	02:38:00	3	No	EK	Yes	No	No	A	2740	8
504	1	50	Female	Respiratory Disease	no	06:24:00	17	Yes	PK	No	Yes	No	C	3058	7.5
505	1	50	Female	Respiratory Disease	no	06:42:00	14	No	LK	No	Yes	No	C	2801	7.5
506	1	66	Male	Cancer	no	02:55:00	#NULL!	Yes	#NULL!	#NULL!	#NULL!	Yes	C	2924	6
507	1	66	Male	Cancer	no	03:04:00	#NULL!	Yes	#NULL!	#NULL!	#NULL!	Yes	C	2786	6
508	1	55	Male	Cerebrovascular disease	yes	04:48:00	2	No	EK	Yes	No	No	A	3185	8
509	1	53	Female	Cancer	no	02:01:00	3	No	EK	Yes	No	No	A	2653	7
510	1	53	Female	Cancer	no	02:11:00	3	No	PK	Yes	No	No	A	2681	7
511	1	42	Male	Trauma/Multiple Injuries	no	06:07:00	4	No	EK	Yes	No	No	A	2890	8
512	1	42	Male	Trauma/Multiple Injuries	no	06:15:00	6	No	EK	Yes	No	No	A	2725	8
513	1	68	Female	Cancer	no	01:48:00	#NULL!	Yes	#NULL!	#NULL!	#NULL!	Yes	C	2849	6
514	1	68	Female	Cancer	no	02:03:00	#NULL!	Yes	#NULL!	#NULL!	#NULL!	Yes	C	2770	6
515	1	54	Male	Cancer	no	03:07:00	8	No	LK	Yes	No	No	B	3205	7.75
516	1	54	Male	Cancer	no	03:17:00	14	No	LK	Yes	No	No	B	3155	7.75
517	1	50	Female	Respiratory Disease	yes	03:41:00	#NULL!	No	#NULL!	#NULL!	#NULL!	Yes	A	2625	8
518	1	60	Male	Cancer	no	04:39:00	2	No	EK	Yes	No	No	A	2740	7.5
519	1	69	Male	Cancer	no	02:11:00	#NULL!	Yes	#NULL!	#NULL!	#NULL!	Yes	B	2618	6.5
520	1	69	Male	Cancer	no	02:16:00	#NULL!	Yes	#NULL!	#NULL!	#NULL!	Yes	C	2513	6.5
521	1	58	Male	Cancer	no	02:34:00	6	No	PK	Yes	No	No	A	3268	7.5
522	1	40	Female	Cerebrovascular disease	no	02:10:00	4	No	EK	Yes	No	No	A	2890	8.5
523	1	40	Female	Cerebrovascular disease	no	02:20:00	3	No	LK	Yes	No	No	A	2825	8.5
524	1	79	Male	Respiratory Disease	yes	03:55:00	16	Yes	LK	No	Yes	No	B	2398	6.5
525	1	79	Male	Respiratory Disease	yes	04:05:00	#NULL!	Yes	#NULL!	#NULL!	#NULL!	Yes	B	2387	6.5
526	1	65	Male	Cardiovascular disease	no	03:24:00	6	No	LK	No	Yes	No	A	3030	7.5
527	1	57	Female	Cerebrovascular disease	no	02:22:00	147	Yes	LK	No	Yes	No	C	2907	8
528	1	57	Female	Cerebrovascular disease	no	02:35:00	6	No	PK	Yes	No	No	A	2551	8
529	1	66	Male	Cancer	yes	02:23:00	#NULL!	Yes	#NULL!	#NULL!	#NULL!	Yes	C	2519	7.75
530	1	66	Male	Cancer	yes	02:32:00	#NULL!	Yes	#NULL!	#NULL!	#NULL!	Yes	C	2809	7.25
531	1	43	Female	Cancer	no	01:26:00	7	No	LK	Yes	No	No	A	3401	8
532	1	69	Female	Cardiovascular disease	yes	03:00:00	#NULL!	Yes	#NULL!	#NULL!	#NULL!	Yes	B	2488	7.5
533	1	69	Female	Cardiovascular disease	yes	03:09:00	5	No	PK	Yes	No	No	A	2646	7.5
534	1	67	Male	Bleeding Duodenal Ulcer	no	02:47:00	#NULL!	No	#NULL!	#NULL!	#NULL!	Yes	A	3185	7
535	1	69	Female	Cancer	no	02:00:00	8	No	LK	Yes	No	No	B	2695	6.5
536	1	69	Female	Cancer	no	02:10:00	2	No	EK	Yes	No	No	A	2681	6.5
537	1	44	Male	Cerebrovascular disease	no	02:54:00	5	No	PK	Yes	No	No	A	3115	8.5
538	1	44	Male	Cerebrovascular disease	no	03:09:00	5	No	PK	Yes	No	No	A	3268	8.5
539	1	67	Male	Respiratory Disease	yes	02:59:00	726	Yes	LK	No	Yes	No	B	2674	7.25
540	1	67	Male	Respiratory Disease	yes	03:05:00	#NULL!	Yes	#NULL!	#NULL!	#NULL!	Yes	B	2591	7.4
541	1	44	Male	Cerebrovascular disease	no	01:34:00	7	No	PK	Yes	No	No	A	2392	8.25
542	1	44	Male	Cerebrovascular disease	no	01:42:00	11	No	LK	Yes	No	No	B	2398	8.25
543	1	69	Male	Cancer	no	03:37:00	5	No	EK	Yes	No	No	A	3096	7.5
544	1	69	Male	Cancer	no	03:44:00	7	No	EK	Yes	No	No	A	2959	7.5
545	1	49	Male	Respiratory Disease	no	01:37:00	13	Yes	LK	Yes	No	No	B	2198	8.75
546	1	49	Male	Respiratory Disease	no	01:48:00	169	Yes	LK	No	Yes	No	B	2463	8.75
547	1	48	Male	Respiratory Disease	yes	04:09:00	9	No	PK	Yes	No	No	B	2604	8.5
548	1	48	Male	Respiratory Disease	yes	04:19:00	7	No	PK	Yes	No	No	A	2625	8.5
549	1	72	Male	Cardiovascular disease	no	04:39:00	4	No	PK	Yes	No	No	A	2890	6
550	1	72	Male	Cardiovascular disease	no	04:46:00	4	No	EK	Yes	No	No	A	2833	6
551	1	42	Female	Trauma/Multiple Injuries	no	01:44:00	3	No	PK	Yes	No	No	A	2959	8.25
552	1	42	Female	Trauma/Multiple Injuries	no	01:49:00	6	No	PK	Yes	No	No	A	2747	8.25
553	1	44	Female	PE Collapse	no	02:34:00	7	No	EK	Yes	No	No	A	2994	8
554	1	44	Female	PE Collapse	no	02:51:00	372	No	PK	Yes	No	No	A	3058	8
555	1	65	Male	Cerebrovascular disease	no	01:11:00	6	No	EK	Yes	No	No	A	2717	6.5
556	1	65	Male	Cerebrovascular disease	no	01:22:00	361	Yes	LK	No	Yes	No	B	2611	6.5
557	1	32	Female	Cancer	no	02:22:00	12	No	LK	Yes	No	No	B	#NULL!	9.5
558	1	32	Female	Cancer	no	02:37:00	720	Yes	LK	No	Yes	No	B	#NULL!	9.5
559	1	61	Male	Cardiovascular disease	no	02:07:00	6	No	EK	Yes	No	No	A	2695	7.75
560	1	61	Male	Cardiovascular disease	no	02:15:00	6	No	EK	Yes	No	No	A	2618	7.75
561	1	61	Male	Cancer	no	03:39:00	716	Yes	LK	No	Yes	No	B	2381	7
562	1	69	Male	Cancer	no	01:58:00	#NULL!	Yes	#NULL!	#NULL!	#NULL!	Yes	B	2445	7
563	1	69	Male	Cancer	no	02:08:00	#NULL!	Yes	#NULL!	#NULL!	#NULL!	Yes	B	2410	7
564	1	59	Male	Cancer	no	02:51:00	5	No	EK	Yes	No	No	A	3003	7.75
565	1	59	Male	Cancer	no	03:01:00	5	No	PK	Yes	No	No	A	3125	7.75
566	1	63	Male	Cardiovascular disease	yes	02:19:00	#NULL!	No	#NULL!	#NULL!	#NULL!	Yes	A	2538	7
567	1	63	Male	Cardiovascular disease	yes	02:30:00	6	No	EK	Yes	No	No	A	2564	7
568	1	66	Female	Cancer	no	02:07:00	#NULL!	Yes	#NULL!	#NULL!	#NULL!	Yes	C	2283	7.25
569	1	66	Female	Cancer	no	02:17:00	#NULL!	Yes	#NULL!	#NULL!	#NULL!	Yes	C	2439	7.25
570	1	60	Female	Cancer	no	04:20:00	9	No	LK	Yes	No	No	B	2591	7.5
571	1	60	Female	Cancer	no	02:30:00	8	No	LK	Yes	No	No	B	3155	7.5
572	1	51	Male	Cardiovascular disease	yes	03:10:00	2	No	LK	Yes	No	No	A	3086	9
573	1	51	Male	Cardiovascular disease	yes	03:20:00	1	No	EK	Yes	No	No	A	3413	8.5
574	1	57	Female	Cerebrovascular disease	no	02:14:00	5	No	EK	Yes	No	No	A	3058	8
575	1	57	Female	Cerebrovascular disease	no	02:28:00	5	No	EK	Yes	No	No	A	2924	8
576	1	53	Male	Respiratory Disease	no	05:25:00	6	No	PK	Yes	No	No	A	2747	8
577	1	57	Male	Cardiovascular disease	yes	01:47:00	4	No	LK	Yes	No	No	A	3401	8
578	1	57	Male	Cardiovascular disease	yes	01:27:00	#NULL!	Yes	#NULL!	#NULL!	#NULL!	Yes	B	2933	8
579	1	72	Female	Cerebrovascular disease	no	01:44:00	6	No	EK	Yes	No	No	A	2481	7
580	1	72	Female	Cerebrovascular disease	no	01:54:00	27	Yes	LK	No	Yes	No	B	2439	7
581	1	59	Female	Respiratory Disease	no	02:13:00	5	No	LK	Yes	No	No	A	2941	8
582	1	54	Male	Cerebrovascular disease	yes	01:49:00	8	No	PK	Yes	No	No	A	3058	8.5
583	1	54	Male	Cerebrovascular disease	yes	02:06:00	6	No	LK	Yes	No	No	A	3067	8
584	1	67	Male	Cardiovascular disease	no	05:54:00	4	No	EK	Yes	No	No	A	3195	7
585	1	75	Female	Respiratory Disease	yes	04:39:00	4	No	EK	Yes	No	No	A	2809	6.5
586	1	71	Male	Cancer	no	02:26:00	3	No	EK	Yes	No	No	A	2611	6.5
587	1	71	Male	Cancer	no	02:36:00	7	No	EK	Yes	No	No	A	2695	6.5
588	1	50	Female	Cerebrovascular disease	no	02:58:00	6	No	LK	Yes	No	No	A	3333	7
589	1	50	Female	Cerebrovascular disease	no	03:06:00	#NULL!	Yes	#NULL!	#NULL!	#NULL!	Yes	C	3460	7
590	1	44	Male	Cardiovascular disease	yes	07:12:00	#NULL!	Yes	#NULL!	#NULL!	#NULL!	Yes	C	2299	7.5
591	1	44	Male	Cardiovascular disease	yes	07:30:00	7	No	LK	Yes	No	No	A	2353	7.5
592	1	33	Male	Trauma/Multiple Injuries	no	02:39:00	4	No	PK	Yes	No	No	A	3205	8.5
593	1	62	Female	Cancer	no	03:50:00	1	No	EK	Yes	No	No	A	2688	8
594	1	62	Female	Cancer	no	03:55:00	3	No	EK	Yes	No	No	A	2667	6
595	1	57	Female	Cerebrovascular disease	no	02:39:00	3	No	EK	Yes	No	No	A	2882	7.8
596	1	57	Female	Cerebrovascular disease	no	02:49:00	134	Yes	LK	No	Yes	No	B	2825	7.5
597	1	53	Female	Cardiovascular disease	no	02:12:00	4	No	LK	Yes	No	No	A	2513	8
598	1	53	Female	Cardiovascular disease	no	02:25:00	4	No	PK	Yes	No	No	A	2688	8
599	1	57	Male	Cancer	yes	01:23:00	6	No	EK	Yes	No	No	A	2915	6.75
600	1	57	Male	Cancer	yes	01:31:00	6	No	EK	Yes	No	No	A	2688	6.5
601	1	51	Male	Cancer	no	03:24:00	6	No	EK	Yes	No	No	A	2584	7.5
602	1	51	Male	Cancer	no	03:34:00	7	No	LK	Yes	No	No	A	2451	7.75
603	1	19	Male	Respiratory Disease	no	06:06:00	5	No	PK	Yes	No	No	A	3077	9
604	1	19	Male	Respiratory Disease	no	06:19:00	5	No	PK	Yes	No	No	A	3268	9
605	1	53	Male	Cancer	no	03:04:00	#NULL!	No	#NULL!	#NULL!	#NULL!	Yes	A	2667	7.5
606	1	53	Male	Cancer	no	03:09:00	7	No	PK	Yes	No	No	B	2667	7.5
607	1	48	Female	Cancer	no	02:40:00	7	No	PK	Yes	No	No	A	2747	7.75
608	1	48	Female	Cancer	no	02:48:00	4	No	EK	Yes	No	No	A	2847	7.75
609	1	71	Male	Cerebrovascular disease	no	02:22:00	#NULL!	Yes	#NULL!	#NULL!	#NULL!	Yes	B	2392	6.5
610	1	71	Male	Cerebrovascular disease	no	02:32:00	7	No	EK	Yes	No	No	A	2410	6.5
611	1	46	Female	Trauma/Multiple Injuries	no	01:16:00	759	Yes	LK	No	Yes	No	B	2326	6.8
612	1	46	Female	Trauma/Multiple Injuries	no	01:28:00	472	Yes	LK	No	Yes	No	B	2381	6.8
613	1	70	Male	Respiratory Disease	yes	03:27:00	327	Yes	LK	No	Yes	No	B	1202	7.25
614	1	70	Male	Respiratory Disease	yes	03:32:00	4	No	LK	No	Yes	No	B	953	7.2
615	1	65	Female	Cancer	no	02:37:00	5	No	EK	Yes	No	No	A	2809	7.5
616	1	65	Female	Cancer	no	02:42:00	5	No	PK	Yes	No	No	A	2747	7.5
617	1	56	Female	Cancer	no	03:06:00	3	No	EK	Yes	No	No	A	3356	8
618	1	56	Female	Cancer	no	03:13:00	3	No	EK	Yes	No	No	A	3185	8
619	1	61	Male	Respiratory Disease	no	05:13:00	6	No	EK	Yes	No	No	A	2994	7.5
620	1	61	Male	Respiratory Disease	no	05:28:00	6	No	EK	Yes	No	No	A	3058	7.5
621	1	73	Female	Cancer	yes	02:40:00	5	No	EK	Yes	No	No	A	2967	6.5
622	1	73	Female	Cancer	yes	02:48:00	6	No	PK	Yes	No	No	A	3165	7.5
623	1	38	Male	Cerebrovascular disease	no	02:02:00	6	No	PK	Yes	No	No	A	2695	8
624	1	38	Male	Cerebrovascular disease	no	02:08:00	5	No	LK	Yes	No	No	A	2770	8
625	1	71	Male	Cancer	no	02:49:00	2	No	PK	Yes	No	No	A	2778	7
626	1	71	Male	Cancer	no	02:59:00	17	No	PK	Yes	No	No	B	2717	7
627	1	67	Female	Respiratory Disease	no	02:38:00	3	No	LK	Yes	No	No	A	3155	8
628	1	67	Female	Respiratory Disease	no	02:48:00	6	No	EK	Yes	No	No	A	3096	8
629	1	50	Female	Cancer	no	01:41:00	#NULL!	Yes	#NULL!	#NULL!	#NULL!	Yes	C	2618	8
630	1	50	Female	Cancer	no	02:01:00	3	No	EK	Yes	No	No	A	2625	8
631	1	36	Male	Trauma/Multiple Injuries	no	01:58:00	3	No	PK	Yes	No	No	A	3077	8
632	1	36	Male	Trauma/Multiple Injuries	no	02:10:00	4	No	PK	Yes	No	No	A	3236	8
633	1	64	Female	Cancer	no	03:51:00	7	No	LK	Yes	No	No	A	2959	8
634	1	52	Male	Cancer	no	02:09:00	3	No	EK	Yes	No	No	A	2571	6.5
635	1	52	Male	Cancer	no	02:16:00	10	No	LK	No	Yes	No	B	2288	5
636	1	57	Female	Cancer	no	03:15:00	8	No	LK	No	Yes	No	B	2294	5.5
637	1	57	Female	Cancer	no	03:25:00	#NULL!	Yes	#NULL!	#NULL!	#NULL!	Yes	B	2481	5.5
638	1	63	Female	Cancer	no	02:50:00	7	No	EK	Yes	No	No	A	2817	6.5
639	1	63	Female	Cancer	no	02:55:00	4	No	PK	Yes	No	No	A	3030	6
640	1	53	Female	Cerebrovascular disease	no	02:30:00	12	No	LK	No	Yes	No	B	#NULL!	8
641	1	53	Female	Cerebrovascular disease	no	02:45:00	5	No	LK	Yes	No	No	A	2725	8
642	1	60	Male	Cardiovascular disease	yes	07:35:00	3	No	PK	Yes	No	No	A	2320	8
643	1	60	Male	Cardiovascular disease	yes	07:41:00	4	No	PK	Yes	No	No	A	2525	8
644	1	70	Female	Cerebrovascular disease	yes	00:27:00	3	No	PK	Yes	No	No	A	3215	6.5
645	1	70	Female	Cerebrovascular disease	yes	00:37:00	4	No	EK	Yes	No	No	A	3135	6.5
646	1	60	Male	Cardiovascular disease	no	02:10:00	5	No	EK	Yes	No	No	A	3115	6.5
647	1	60	Male	Cardiovascular disease	no	02:20:00	2	No	PK	Yes	No	No	A	2865	6
648	1	49	Male	Cerebrovascular disease	yes	04:51:00	5	No	PK	Yes	No	No	A	2381	8
649	1	49	Male	Cerebrovascular disease	yes	05:06:00	7	No	LK	Yes	No	No	A	2252	8
650	1	62	Male	Cerebrovascular disease	yes	05:17:00	5	No	LK	Yes	No	No	A	2924	7.5
651	1	62	Male	Cerebrovascular disease	yes	05:32:00	5	No	EK	Yes	No	No	A	2907	7.5
652	1	39	Female	Cancer	no	04:16:00	4	No	EK	Yes	No	No	A	3401	8
653	1	39	Female	Cancer	no	04:25:00	#NULL!	Yes	#NULL!	#NULL!	#NULL!	Yes	B	3257	8
654	1	56	Male	Cardiovascular disease	yes	04:55:00	7	No	EK	Yes	No	No	A	3021	7.5
655	1	72	Female	Cancer	no	02:56:00	15	No	PK	Yes	No	No	B	2439	6
656	1	72	Female	Cancer	no	03:06:00	14	No	PK	Yes	No	No	B	2252	6
657	1	60	Male	Cardiovascular disease	yes	04:03:00	5	No	EK	Yes	No	No	A	2786	6.5
658	1	60	Male	Cardiovascular disease	yes	04:10:00	6	No	EK	Yes	No	No	A	2762	6.5
659	1	60	Female	Cancer	no	01:34:00	5	No	LK	Yes	No	No	A	2950	7.25
660	1	60	Female	Cancer	no	01:41:00	28	Yes	LK	No	Yes	No	B	3012	6.75
661	1	53	Male	Cerebrovascular disease	no	02:50:00	28	Yes	LK	No	Yes	No	B	3145	7.5
662	1	53	Male	Cerebrovascular disease	no	03:00:00	4	No	EK	Yes	No	No	A	3049	7.75
663	1	18	Male	Cancer	no	02:05:00	6	No	PK	Yes	No	No	A	3460	8
664	1	18	Male	Cancer	no	02:15:00	4	No	PK	Yes	No	No	A	3378	8
665	1	59	Male	Cancer	no	03:52:00	6	No	PK	Yes	No	No	A	2809	7
666	1	59	Male	Cancer	no	04:02:00	3	No	PK	Yes	No	No	A	2786	7
667	1	57	Female	Cancer	no	03:09:00	#NULL!	No	#NULL!	#NULL!	#NULL!	Yes	A	3185	8
668	1	57	Female	Cancer	no	03:16:00	#NULL!	No	#NULL!	#NULL!	#NULL!	Yes	A	3106	8
669	1	60	Male	Cardiovascular disease	no	07:03:00	6	No	EK	Yes	No	No	A	2817	7
670	1	60	Male	Cardiovascular disease	no	07:17:00	#NULL!	Yes	#NULL!	#NULL!	#NULL!	Yes	B	6058	7
671	1	60	Female	Cardiovascular disease	no	03:52:00	#NULL!	No	#NULL!	#NULL!	#NULL!	Yes	A	2890	6.5
672	1	53	Female	Cerebrovascular disease	no	01:55:00	5	No	PK	Yes	No	No	A	3311	8
673	1	63	Male	Renal failure	yes	03:32:00	#NULL!	No	#NULL!	#NULL!	#NULL!	Yes	A	3003	8
674	1	63	Male	Renal failure	yes	03:39:00	7	No	EK	Yes	No	No	A	3021	8
675	1	45	Male	Cerebrovascular disease	no	04:04:00	8	No	LK	Yes	No	No	A	2915	8.5
676	1	45	Male	Cerebrovascular disease	no	04:18:00	8	No	EK	Yes	No	No	A	2924	8
677	1	61	Male	Cancer	no	02:57:00	7	No	EK	Yes	No	No	A	3135	7.25
678	1	61	Male	Cancer	no	03:02:00	21	Yes	LK	No	Yes	No	B	2710	7.5
679	1	57	Male	Cardiovascular disease	yes	05:32:00	6	No	EK	Yes	No	No	A	3021	6.75
680	1	57	Male	Cardiovascular disease	yes	05:42:00	6	No	EK	Yes	No	No	A	2778	6.75
681	1	29	Female	SLE	no	04:38:00	3	No	LK	Yes	No	No	A	3448	10
682	1	29	Female	SLE	no	04:43:00	3	No	LK	No	Yes	No	A	3413	10
683	1	54	Female	Cancer	no	01:30:00	3	No	EK	Yes	No	No	A	3096	8
684	1	54	Female	Cancer	no	01:39:00	6	No	PK	Yes	No	No	A	3165	8
685	1	48	Female	Cancer	no	02:08:00	5	No	EK	Yes	No	No	A	2817	8.5
686	1	48	Female	Cancer	no	02:13:00	2	No	LK	Yes	No	No	B	2967	8.5
687	1	68	Female	Cancer	no	01:57:00	15	No	LK	No	Yes	No	B	2427	6.9
688	1	68	Female	Cancer	no	02:05:00	#NULL!	Yes	#NULL!	#NULL!	#NULL!	Yes	C	2364	7.2
689	1	52	Female	Cancer	no	02:41:00	5	No	EK	Yes	No	No	A	2632	8.5
690	1	52	Female	Cancer	no	02:51:00	4	No	EK	Yes	No	No	A	2695	8.5
691	1	38	Male	Cancer	no	02:58:00	7	No	PK	Yes	No	No	A	3125	9
692	1	38	Male	Cancer	no	03:08:00	7	No	EK	Yes	No	No	A	2924	9
693	1	57	Male	Renal failure	yes	02:50:00	3	No	LK	Yes	No	No	A	2717	8.5
694	1	57	Male	Renal failure	yes	03:00:00	3	No	LK	No	Yes	No	A	2770	8.5
695	1	72	Female	Cerebrovascular disease	no	02:11:00	12	No	LK	No	Yes	No	B	2208	4.5
696	1	72	Female	Cerebrovascular disease	no	02:19:00	7	No	PK	No	Yes	No	A	2646	4.5
697	1	55	Female	Cerebrovascular disease	no	02:00:00	7	No	EK	Yes	No	No	A	2611	9
698	1	55	Female	Cerebrovascular disease	no	02:08:00	7	No	EK	Yes	No	No	A	2667	9
699	1	52	Male	Cardiovascular disease	yes	04:35:00	10	No	LK	No	Yes	No	B	1577	8
700	1	52	Male	Cardiovascular disease	yes	04:46:00	10	No	LK	No	Yes	No	B	1972	8
701	1	51	Female	Cerebrovascular disease	no	01:31:00	187	Yes	LK	No	Yes	No	C	2667	8
702	1	51	Female	Cerebrovascular disease	no	00:10:00	226	Yes	LK	No	Yes	No	C	2915	nil
703	1	47	Male	Trauma/Multiple Injuries	yes	04:02:00	5	No	PK	Yes	No	No	A	2755	8
704	1	47	Male	Trauma/Multiple Injuries	yes	04:07:00	9	No	LK	Yes	No	No	B	2519	#NULL!
705	1	70	Female	Cancer	no	02:04:00	#NULL!	Yes	#NULL!	#NULL!	#NULL!	Yes	B	1876	7.75
706	1	70	Female	Cancer	no	02:11:00	#NULL!	Yes	#NULL!	#NULL!	#NULL!	Yes	B	1916	7.75
707	1	66	Male	Cancer	yes	02:45:00	6	No	LK	No	Yes	No	B	2037	7.75
708	1	66	Male	Cancer	yes	02:54:00	#NULL!	Yes	#NULL!	#NULL!	#NULL!	Yes	B	2427	7.75
709	1	59	Male	Cancer	yes	02:42:00	6	No	EK	Yes	No	No	A	2597	6.5
710	1	59	Male	Cancer	yes	02:50:00	6	No	EK	Yes	No	No	A	2538	6.5
711	1	53	Female	Respiratory Disease	no	03:11:00	3	No	LK	Yes	No	No	A	2801	8.5
712	1	53	Female	Respiratory Disease	no	02:56:00	205	Yes	LK	No	Yes	No	C	2950	8.5
713	1	69	Female	Cerebrovascular disease	no	01:56:00	6	No	PK	Yes	No	No	A	2710	7
714	1	69	Female	Cerebrovascular disease	no	02:06:00	6	No	EK	Yes	No	No	A	2695	7
715	1	52	Female	Cerebrovascular disease	no	02:09:00	6	No	PK	Yes	No	No	A	2817	8.5
716	1	52	Female	Cerebrovascular disease	no	02:20:00	7	No	LK	Yes	No	No	A	2611	8.5
717	1	56	Female	Cancer	no	01:44:00	3	No	LK	Yes	No	No	A	3077	8.5
718	1	56	Female	Cancer	no	01:57:00	#NULL!	No	#NULL!	#NULL!	#NULL!	Yes	C	3195	8.5
719	1	57	Male	Cancer	yes	01:43:00	5	No	PK	Yes	No	No	A	2500	7.5
720	1	57	Male	Cancer	yes	01:53:00	7	No	PK	Yes	No	No	A	2778	7.5
721	1	71	Male	Cardiovascular disease	no	06:37:00	10	No	LK	Yes	No	No	A	2519	6.75
722	1	71	Male	Cardiovascular disease	no	06:42:00	10	No	LK	No	Yes	No	A	2717	6.75
723	1	42	Male	cancer	no	01:30:00	14	No	LK	No	Yes	No	C	2525	7.5
724	1	42	Male	Cancer	no	01:19:00	245	Yes	LK	No	Yes	No	B	2532	7.5
725	1	54	Male	Cancer	no	04:00:00	6	No	PK	Yes	No	No	A	3125	7.45
726	1	54	Male	Cancer	no	04:15:00	3	No	EK	Yes	No	No	A	3012	7.5
727	1	42	Female	Bleeding Duodenal Ulcer	no	01:12:00	277	Yes	LK	No	Yes	No	C	2994	9
728	1	42	Female	Bleeding Duodenal Ulcer	no	01:24:00	296	Yes	LK	No	Yes	No	C	2933	9
729	1	62	Male	Cancer	no	01:42:00	3	No	EK	Yes	No	No	A	2899	7
730	1	62	Male	Cancer	no	01:49:00	6	No	PK	Yes	No	No	A	2849	7
731	1	50	Male	Trauma/Multiple Injuries	no	03:47:00	5	No	EK	Yes	No	No	A	2857	8
732	1	44	Male	Cerebrovascular disease	no	02:42:00	1	No	PK	Yes	No	No	A	2874	8
733	1	63	Male	Cerebrovascular disease	yes	04:07:00	3	No	EK	Yes	No	No	A	2577	7
734	1	63	Male	Cerebrovascular disease	yes	04:17:00	4	No	EK	Yes	No	No	A	2681	7
735	1	66	Male	Respiratory Disease	no	02:41:00	3	No	PK	Yes	No	No	A	2770	8
736	1	66	Male	Respiratory Disease	no	02:52:00	2	No	PK	Yes	No	No	A	2725	7.75
737	1	57	Male	Cerebrovascular disease	yes	01:37:00	3	No	EK	Yes	No	No	A	2924	7.5
738	1	57	Male	Cerebrovascular disease	yes	01:50:00	4	No	PK	Yes	No	No	A	2825	7.5
739	1	66	Male	Cerebrovascular disease	no	01:36:00	259	Yes	LK	No	Yes	No	C	2865	6.5
740	1	66	Male	Cerebrovascular disease	no	01:44:00	5	No	EK	Yes	No	No	A	2610	6.5
741	1	46	Female	Cerebrovascular disease	no	02:15:00	7	No	EK	Yes	No	No	A	2724	8
742	1	46	Female	Cerebrovascular disease	no	02:27:00	8	No	LK	Yes	No	No	A	2475	8
743	1	50	Male	Cerebrovascular disease	no	02:20:00	6	No	LK	Yes	No	No	A	3012	8
744	1	50	Male	Cerebrovascular disease	no	02:35:00	7	No	EK	Yes	No	No	A	3086	8
745	1	57	Male	Cardiovascular disease	no	05:04:00	14	No	LK	Yes	No	No	A	3311	8
746	1	57	Male	Cardiovascular disease	no	05:16:00	4	No	LK	Yes	No	No	A	3597	8
747	1	65	Female	Cancer	no	06:00:00	5	No	EK	Yes	No	No	A	2525	6.5
748	1	65	Female	Cancer	no	06:10:00	33	Yes	LK	Yes	No	No	C	2463	6.5
749	1	55	Male	Trauma/Multiple Injuries	no	04:06:00	17	No	LK	No	Yes	No	A	2695	7.5
750	1	42	Male	cancer	no	03:25:00	6	No	EK	Yes	No	No	A	2899	6.75
751	1	42	Male	Cancer	no	03:40:00	6	No	EK	Yes	No	No	A	2976	6.75
752	1	53	Male	Cerebrovascular disease	no	02:47:00	4	No	PK	Yes	No	No	A	2817	8
753	1	53	Male	Cerebrovascular disease	no	02:58:00	8	No	LK	Yes	No	No	A	2375	8
754	1	65	Female	Cancer	no	01:54:00	6	No	PK	Yes	No	No	A	2646	8.25
755	1	65	Female	Cancer	no	02:02:00	6	No	EK	Yes	No	No	A	2646	8.25
756	1	69	Male	Cerebrovascular disease	no	05:02:00	#NULL!	Yes	#NULL!	#NULL!	#NULL!	Yes	B	2160	7.25
757	1	69	Male	Cerebrovascular disease	no	05:09:00	24	Yes	PK	Yes	No	No	B	2155	7.25
758	1	23	Male	Trauma/Multiple Injuries	no	01:52:00	9	No	PK	No	Yes	No	B	3495	8
759	1	23	Male	Trauma/Multiple Injuries	no	02:04:00	220	Yes	LK	No	Yes	No	C	3448	8
760	1	67	Male	Cardiovascular disease	yes	05:48:00	6	No	EK	Yes	No	No	A	3077	7
761	1	67	Male	Cardiovascular disease	yes	05:58:00	3	No	PK	Yes	No	No	A	3040	7
762	1	48	Male	Cardiovascular disease	no	03:22:00	6	No	EK	Yes	No	No	A	2801	8
763	1	48	Male	Cardiovascular disease	no	03:45:00	7	No	EK	Yes	No	No	A	2809	8
764	1	22	Male	Trauma/Multiple Injuries	no	04:08:00	5	No	LK	Yes	No	No	A	3030	#NULL!
765	1	22	Male	Trauma/Multiple Injuries	no	04:18:00	7	No	LK	Yes	No	No	A	3040	#NULL!
766	1	66	Female	Cancer	no	03:51:00	#NULL!	Yes	#NULL!	#NULL!	#NULL!	Yes	B	2824	8
767	1	66	Female	Cancer	no	03:59:00	7	No	LK	Yes	No	No	A	2538	8
768	1	59	Male	Cancer	no	01:23:00	7	No	LK	Yes	No	No	A	2532	7.75
769	1	59	Male	Cancer	no	01:31:00	#NULL!	Yes	#NULL!	#NULL!	#NULL!	Yes	C	3106	7.75
770	1	39	Male	Cancer	no	04:22:00	6	No	LK	Yes	No	No	A	2817	10
771	1	39	Male	Cancer	no	04:32:00	7	No	EK	Yes	No	No	A	3021	10
772	1	67	Male	Cardiovascular disease	yes	02:39:00	2	No	LK	Yes	No	No	A	2604	7
773	1	67	Male	Cardiovascular disease	yes	02:49:00	3	No	PK	Yes	No	No	A	2421	7.5
774	1	38	Female	Cerebrovascular disease	no	01:57:00	6	No	LK	Yes	No	No	A	3003	8.5
775	1	61	Male	Cardiovascular disease	no	02:29:00	2	No	EK	Yes	No	No	A	3135	7
776	1	61	Male	Cardiovascular disease	no	02:39:00	5	No	EK	Yes	No	No	A	3215	7
777	1	63	Male	Cerebrovascular disease	yes	02:16:00	5	No	EK	Yes	No	No	A	3584	6.5
778	1	63	Male	Cerebrovascular disease	yes	02:00:00	1	No	PK	Yes	No	No	A	3745	6.5
779	1	61	Male	Cardiovascular disease	no	07:19:00	4	No	EK	Yes	No	No	A	2571	7.5
780	1	61	Male	Cardiovascular disease	no	07:34:00	#NULL!	Yes	#NULL!	#NULL!	#NULL!	Yes	B	2500	7.8
781	1	34	Female	Cancer	no	03:30:00	9	No	LK	Yes	No	No	A	3390	9
782	1	34	Female	Cancer	no	03:40:00	9	No	LK	Yes	No	No	A	3268	9
783	1	29	Female	Cerebrovascular disease	no	05:07:00	4	No	LK	Yes	No	No	A	2959	8
784	1	29	Female	Cerebrovascular disease	no	05:17:00	7	No	LK	Yes	No	No	A	2959	8
785	1	59	Male	Respiratory Disease	no	03:13:00	4	No	PK	Yes	No	No	A	2907	8
786	1	59	Male	Respiratory Disease	no	03:23:00	1	No	LK	Yes	No	No	A	2809	8
787	1	62	Male	Cerebrovascular disease	no	03:29:00	4	No	PK	Yes	No	No	A	2849	8
788	1	62	Male	Cerebrovascular disease	no	03:49:00	#NULL!	Yes	#NULL!	#NULL!	#NULL!	Yes	B	2793	8
789	1	49	Female	Cerebrovascular disease	no	02:05:00	4	No	PK	Yes	No	No	A	2924	9
790	1	49	Female	Cerebrovascular disease	no	02:12:00	7	No	EK	Yes	No	No	A	2899	9
791	1	54	Female	Cerebrovascular disease	no	02:32:00	#NULL!	Yes	#NULL!	#NULL!	#NULL!	Yes	B	2481	9
792	1	48	Female	Cerebrovascular disease	no	02:28:00	3	No	EK	Yes	No	No	A	2770	9
793	1	48	Female	Cerebrovascular disease	no	02:38:00	2	No	LK	No	Yes	No	A	2778	9
794	1	56	Male	Cancer	no	01:58:00	#NULL!	No	#NULL!	#NULL!	#NULL!	Yes	A	#NULL!	#NULL!
795	1	56	Male	Cancer	no	02:08:00	2	No	EK	Yes	No	No	A	3534	7
796	1	39	Male	Cancer	no	02:08:00	4	No	LK	Yes	No	No	A	2994	9
797	1	39	Male	Cancer	no	02:16:00	2	No	EK	Yes	No	No	A	3096	9
798	1	66	Male	Cancer	no	01:42:00	4	No	PK	Yes	No	No	A	2841	6
799	1	66	Male	Cancer	no	01:47:00	3	No	PK	Yes	No	No	A	2950	9
800	1	53	Male	Cancer	no	01:39:00	7	No	LK	Yes	No	No	A	2882	8.25
801	1	53	Male	Cancer	no	01:49:00	3	No	PK	Yes	No	No	A	2857	8.25
802	1	35	Male	Trauma/Multiple Injuries	yes	02:29:00	7	No	PK	Yes	No	No	A	3257	8.5
803	1	35	Male	Trauma/Multiple Injuries	yes	02:39:00	5	No	PK	Yes	No	No	B	364	8.5
804	1	50	Female	Cancer	no	02:22:00	#NULL!	Yes	#NULL!	#NULL!	#NULL!	Yes	B	2053	8.5
805	1	50	Female	Cancer	no	02:32:00	#NULL!	Yes	#NULL!	#NULL!	#NULL!	Yes	B	2100	8.5
806	1	39	Female	Cerebrovascular disease	no	05:18:00	5	No	PK	Yes	No	No	A	3125	9
807	1	39	Female	Cerebrovascular disease	no	05:23:00	7	No	EK	Yes	No	No	A	3215	9
808	1	71	Female	Cerebrovascular disease	yes	01:55:00	5	No	EK	Yes	No	No	A	2747	7.5
809	1	71	Female	Cerebrovascular disease	yes	02:05:00	6	No	EK	Yes	No	No	A	2538	7.5
810	1	46	Female	Bleeding Duodenal Ulcer	no	02:06:00	#NULL!	Yes	#NULL!	#NULL!	#NULL!	Yes	B	2653	8.5
811	1	46	Female	Bleeding Duodenal Ulcer	no	02:16:00	#NULL!	Yes	#NULL!	#NULL!	#NULL!	Yes	C	2801	8.5
812	1	31	Female	Respiratory Disease	no	04:20:00	10	No	EK	Yes	No	No	A	3333	8.5
813	1	31	Female	Respiratory Disease	no	04:28:00	9	No	LK	Yes	No	No	A	3185	8.5
814	1	55	Female	Respiratory Disease	no	01:00:00	143	Yes	LK	No	Yes	No	B	2053	7.5
815	1	55	Female	Respiratory Disease	no	01:30:00	3	No	LK	No	Yes	No	A	2262	7.5
816	1	56	Male	Cancer	no	01:08:00	6	No	EK	Yes	No	No	A	3257	9
817	1	56	Male	Cancer	no	01:18:00	3	No	EK	Yes	No	No	A	3021	9
818	1	52	Male	Respiratory Disease	no	01:23:00	6	No	PK	Yes	No	No	A	2959	8.25
819	1	52	Male	Respiratory Disease	no	01:53:00	#NULL!	Yes	#NULL!	#NULL!	#NULL!	Yes	B	2915	8.25
820	1	55	Female	Cancer	no	02:18:00	5	No	EK	Yes	No	No	A	2667	8.5
821	1	55	Female	Cancer	no	02:18:00	7	No	PK	Yes	No	No	A	2809	8.5
822	1	58	Male	Cancer	no	01:37:00	#NULL!	Yes	#NULL!	#NULL!	#NULL!	Yes	C	2513	7
823	1	58	Male	Cancer	no	01:47:00	8	No	EK	Yes	No	No	A	2538	7
824	1	66	Male	Cardiovascular disease	yes	02:40:00	#NULL!	Yes	#NULL!	#NULL!	#NULL!	Yes	C	2849	7.5
825	1	66	Male	Cardiovascular disease	yes	02:50:00	7	No	EK	Yes	No	No	A	2770	7.5
826	1	48	Female	Cancer	no	03:01:00	7	No	LK	Yes	No	No	A	2604	8
827	1	48	Female	Cancer	no	03:26:00	2	No	PK	Yes	No	No	A	2725	#NULL!
828	1	61	Male	Trauma/Multiple Injuries	yes	05:18:00	#NULL!	Yes	#NULL!	#NULL!	#NULL!	Yes	B	2545	7.25
829	1	61	Male	Trauma/Multiple Injuries	yes	05:28:00	#NULL!	Yes	#NULL!	#NULL!	#NULL!	Yes	B	2519	7.25
830	1	35	Female	Cancer	no	02:55:00	7	No	EK	Yes	No	No	A	2762	9
831	1	35	Female	Cancer	no	03:10:00	7	No	LK	Yes	No	No	A	3145	8
832	1	45	Female	Cancer	no	04:51:00	7	No	LK	Yes	No	No	A	2841	8
833	1	45	Female	cancer	no	05:21:00	5	No	EK	Yes	No	No	A	2639	8
834	1	68	Male	Cardiovascular disease	no	03:40:00	6	No	PK	Yes	No	No	A	2519	7.25
835	1	68	Male	Cardiovascular disease	no	03:55:00	6	No	EK	Yes	No	No	A	2786	7.25
836	1	62	Female	Cancer	yes	01:29:00	5	No	PK	No	Yes	No	A	2469	8
837	1	62	Female	Cancer	yes	01:34:00	7	No	PK	Yes	No	No	A	2584	8
838	1	60	Female	Cardiovascular disease	no	01:17:00	6	No	EK	Yes	No	No	A	3367	8
839	1	60	Female	Cardiovascular disease	no	01:42:00	1302	Yes	LK	No	Yes	No	B	3106	8
840	1	56	Female	Trauma/Multiple Injuries	no	01:49:00	5	No	EK	Yes	No	No	A	2732	7.25
841	1	58	Female	Cancer	no	02:37:00	3	No	EK	Yes	No	No	A	3086	7.5
842	1	58	Female	Cancer	no	02:43:00	4	No	EK	Yes	No	No	A	3268	7.5
843	1	22	Male	Respiratory Disease	no	03:57:00	7	No	EK	Yes	No	No	A	4098	8.5
844	1	22	Male	Respiratory Disease	no	04:09:00	4	No	PK	No	Yes	No	A	4016	8.5
845	1	52	Male	Cerebrovascular disease	no	02:58:00	7	No	EK	Yes	No	No	A	2967	7
846	1	52	Male	Cerebrovascular disease	no	03:10:00	6	No	EK	Yes	No	No	A	2899	7
847	1	71	Female	Cerebrovascular disease	no	02:34:00	6	No	LK	No	Yes	No	B	#NULL!	6.5
848	1	71	Female	Cerebrovascular disease	no	02:42:00	3	No	LK	Yes	No	No	B	#NULL!	6.5
849	1	49	Male	Cancer	yes	02:27:00	6	No	EK	Yes	No	No	A	3003	8.25
850	1	49	Male	Cancer	yes	02:37:00	6	No	EK	Yes	No	No	A	2857	8.25
851	1	59	Male	Respiratory Disease	yes	02:58:00	6	No	EK	Yes	No	No	A	2967	8
852	1	59	Male	Respiratory Disease	yes	03:07:00	6	No	PK	Yes	No	No	A	2841	8
853	1	70	Male	Cancer	no	00:37:00	9	No	PK	Yes	No	No	B	2237	5.5
854	1	70	Male	Cancer	no	00:47:00	#NULL!	Yes	#NULL!	#NULL!	#NULL!	Yes	B	2208	5.5
855	1	61	Male	Cancer	yes	01:20:00	#NULL!	Yes	#NULL!	#NULL!	#NULL!	Yes	B	2778	8
856	1	61	Male	Cancer	yes	01:30:00	#NULL!	No	#NULL!	#NULL!	#NULL!	Yes	A	#NULL!	#NULL!
857	1	63	Male	Cancer	no	01:51:00	3	No	EK	Yes	No	No	A	2967	9
858	1	63	Male	Cancer	no	02:01:00	2	No	LK	Yes	No	No	A	2857	9
859	1	46	Female	Cerebrovascular disease	no	02:02:00	6	No	PK	No	Yes	No	B	2370	8.25
860	1	46	Female	Cerebrovascular disease	no	02:12:00	6	No	LK	Yes	No	No	B	425	8.5
861	1	59	Male	Cerebrovascular disease	no	01:58:00	2	No	EK	Yes	No	No	A	2681	8.5
862	1	59	Male	Cerebrovascular disease	no	02:08:00	6	No	EK	Yes	No	No	A	2375	8.5
863	1	62	Male	Cancer	no	02:39:00	3	No	EK	Yes	No	No	A	3077	8
864	1	62	Male	Cancer	no	02:49:00	4	No	PK	No	Yes	No	A	2957	8
865	1	62	Female	Cerebrovascular disease	yes	01:57:00	307	Yes	LK	No	Yes	No	B	2817	8
866	1	62	Female	Cerebrovascular disease	yes	01:46:00	6	No	PK	Yes	No	No	A	2667	8
867	1	57	Male	Respiratory Disease	no	02:00:00	7	No	PK	Yes	No	No	A	3195	7.25
868	1	57	Male	Respiratory Disease	no	02:05:00	6	No	PK	Yes	No	No	A	2941	7.25
869	1	56	Male	Cancer	no	01:26:00	2	No	LK	Yes	No	No	A	2538	8
870	1	56	Male	Cancer	no	01:36:00	2	No	EK	Yes	No	No	A	2597	8
871	1	38	Female	Cardiovascular disease	no	01:54:00	5	No	LK	Yes	No	No	A	3195	8.5
872	1	38	Female	Cardiovascular disease	no	02:04:00	#NULL!	No	#NULL!	#NULL!	#NULL!	Yes	A	3067	8.5
873	1	68	Male	Cancer	yes	01:47:00	#NULL!	No	#NULL!	#NULL!	#NULL!	Yes	A	2710	6
874	1	68	Male	Cancer	yes	01:57:00	3	No	EK	Yes	No	No	A	2681	6
875	1	71	Female	Cancer	no	02:05:00	3	No	PK	Yes	No	No	A	3049	7.5
876	1	71	Female	Cancer	no	02:10:00	3	No	EK	Yes	No	No	A	2950	7.5
877	1	65	Male	Cancer	yes	02:01:00	1	No	LK	No	Yes	No	A	2506	6
878	1	65	Male	Cancer	yes	02:09:00	2	No	EK	Yes	No	No	A	2577	6
879	1	12	Female	Bleeding Duodenal Ulcer	no	02:46:00	3	No	LK	Yes	No	No	A	3571	9.5
880	1	60	Female	Cerebrovascular disease	no	02:39:00	6	No	LK	Yes	No	No	A	2545	7.25
881	1	60	Female	Cerebrovascular disease	no	02:54:00	6	No	LK	No	Yes	No	B	2336	7.25
882	1	44	Male	Cerebrovascular disease	no	03:13:00	7	No	LK	Yes	No	No	A	2564	8
883	1	44	Male	Cerebrovascular disease	no	03:23:00	4	No	LK	Yes	No	No	A	2433	8
884	1	46	Male	Cancer	no	01:43:00	#NULL!	Yes	#NULL!	#NULL!	#NULL!	Yes	B	2058	8
885	1	46	Male	Cancer	no	01:58:00	13	Yes	PK	Yes	No	No	B	2183	8
886	1	56	Male	Cancer	no	01:53:00	5	No	EK	Yes	No	No	A	2882	8.5
887	1	56	Male	Cancer	no	01:58:00	2	No	PK	Yes	No	No	A	2433	8.5
888	1	52	Female	Cancer	no	00:59:00	#NULL!	Yes	#NULL!	#NULL!	#NULL!	Yes	B	2941	8.5
889	1	52	Female	Cancer	no	01:09:00	#NULL!	Yes	#NULL!	#NULL!	#NULL!	Yes	B	3300	8.5
890	1	64	Male	Cerebrovascular disease	no	04:20:00	5	No	EK	Yes	No	No	A	2747	7.5
891	1	64	Male	Cerebrovascular disease	no	04:30:00	4	No	EK	Yes	No	No	A	2625	7.5
892	1	22	Female	Respiratory Disease	no	01:48:00	3	No	PK	Yes	No	No	A	2865	8.5
893	1	22	Female	Respiratory Disease	no	02:01:00	6	No	PK	Yes	No	No	A	2874	8.5
894	1	47	Male	Cancer	no	01:17:00	4	No	LK	Yes	No	No	A	2591	8
895	1	47	Male	Cancer	no	01:25:00	3	No	PK	Yes	No	No	A	2786	8
896	1	68	Male	Cardiovascular disease	no	02:52:00	2	No	EK	Yes	No	No	A	2717	8
897	1	68	Male	Cardiovascular disease	no	02:58:00	3	No	EK	Yes	No	No	A	2747	8
898	1	56	Male	Cardiovascular disease	no	05:55:00	4	No	LK	Yes	No	No	A	2625	8.5
899	1	32	Male	Cancer	no	03:03:00	7	No	LK	Yes	No	No	A	2907	9.5
900	1	32	Male	Cancer	no	03:10:00	2	No	EK	Yes	No	No	A	2611	9.5
901	1	62	Male	Trauma/Multiple Injuries	no	01:40:00	225	Yes	LK	No	Yes	No	B	2262	7.25
902	1	62	Male	Trauma/Multiple Injuries	no	01:50:00	4	No	PK	Yes	No	No	A	2551	7.25
903	1	54	Female	Cancer	no	03:26:00	2	No	EK	Yes	No	No	A	3145	8
904	1	54	Female	Cancer	no	03:33:00	3	No	EK	Yes	No	No	A	3040	8
905	1	48	Male	Trauma/Multiple Injuries	no	01:56:00	6	No	LK	Yes	No	No	A	2506	8.5
906	1	48	Male	Trauma/Multiple Injuries	no	01:44:00	7	No	LK	Yes	No	No	A	2439	8.5
907	1	71	Male	Respiratory Disease	yes	03:01:00	3	No	PK	Yes	No	No	A	3300	8
908	1	71	Male	Respiratory Disease	yes	03:06:00	3	No	PK	Yes	No	No	A	3185	8
909	2	58	Female	Cancer	no	02:03:00	#NULL!	Yes	#NULL!	#NULL!	#NULL!	Yes	B	2899	7.3
910	2	70	Male	Cancer	no	03:58:00	#NULL!	Yes	#NULL!	#NULL!	#NULL!	Yes	C	1692	6.5
911	2	70	Male	Cancer	no	03:58:00	#NULL!	Yes	#NULL!	#NULL!	#NULL!	Yes	B	2358	6.5
912	2	75	Male	Cerebrovascular Disease	yes	04:23:00	#NULL!	Yes	#NULL!	#NULL!	#NULL!	Yes	B	1795	8
913	2	76	Female	Respiratory Disease	no	04:43:00	#NULL!	Yes	#NULL!	#NULL!	#NULL!	Yes	B	1484	6.5
914	2	76	Female	Respiratory Disease	no	04:55:00	#NULL!	Yes	#NULL!	#NULL!	#NULL!	Yes	B	1558	6.3
915	2	70	Female	Cancer	no	02:59:00	5	No	EK	Yes	No	No	A	2653	8
916	2	70	Female	Cancer	no	03:19:00	6	No	EK	Yes	No	No	A	2611	8
917	2	63	Male	Cardiovascular Disease	yes	02:15:00	4	No	EK	Yes	No	No	A	3135	7
918	2	71	Female	Cancer	yes	02:20:00	5	No	LK	Yes	No	No	A	2625	8
919	2	71	Female	Cancer	yes	02:27:00	5	No	EK	Yes	No	No	A	2882	8
920	2	62	Female	Cardiovascular Disease	yes	05:25:00	5	No	EK	Yes	No	No	A	2710	6.5
921	2	72	Female	Cancer	no	02:34:00	495	Yes	LK	No	Yes	No	B	1344	6.5
922	2	70	Female	Cancer	yes	02:50:00	571	Yes	LK	No	Yes	No	B	2062	6.4
923	2	43	Male	Cerebrovascular Disease	no	01:06:00	6	No	PK	Yes	No	No	A	2688	7.8
924	2	69	Male	End stage renal failure	yes	07:07:00	10	No	LK	Yes	No	No	C	2506	7.8
925	2	69	Male	End stage renal failure	yes	07:15:00	5	No	PK	Yes	No	No	A	3175	7.25
926	2	61	Male	Cancer	no	01:34:00	638	Yes	LK	No	Yes	No	C	2347	7.5
927	2	66	Male	Cerebrovascular Disease	no	03:08:00	#NULL!	Yes	#NULL!	#NULL!	#NULL!	Yes	B	1972	6
928	2	66	Male	Cerebrovascular Disease	no	03:16:00	12	No	LK	No	Yes	No	B	1381	6
929	2	54	Male	Drug overdose	no	06:23:00	689	Yes	LK	No	Yes	No	B	1647	8
930	2	54	Male	Drug overdose	no	06:37:00	15	No	LK	No	Yes	No	B	1937	8
931	2	61	Male	Respiratory Disease	no	02:00:00	3	No	PK	No	Yes	No	B	959	5
932	2	66	Female	Cardiovascular Disease	yes	03:58:00	13	No	LK	Yes	No	No	B	2242	8
933	2	65	Female	Cardiovascular Disease	yes	01:57:00	12	No	LK	No	Yes	No	B	1379	7.25
934	2	65	Female	Cardiovascular Disease	yes	02:03:00	7	No	LK	Yes	No	No	B	1876	7.5
935	2	57	Male	Cardiovascular Disease	yes	02:58:00	#NULL!	Yes	#NULL!	#NULL!	#NULL!	Yes	B	735	6.5
936	2	57	Male	Cardiovascular Disease	yes	03:04:00	#NULL!	Yes	#NULL!	#NULL!	#NULL!	Yes	B	2053	7
937	2	48	Female	Cardiovascular Disease	yes	05:36:00	#NULL!	Yes	#NULL!	#NULL!	#NULL!	Yes	B	2208	7
938	2	48	Female	Cardiovascular Disease	yes	05:56:00	#NULL!	Yes	#NULL!	#NULL!	#NULL!	Yes	C	2538	7.25
939	2	76	Female	Cerebrovascular Disease	yes	03:21:00	#NULL!	Yes	#NULL!	#NULL!	#NULL!	Yes	B	2110	7.3
940	2	76	Female	Cerebrovascular Disease	yes	03:36:00	#NULL!	Yes	#NULL!	#NULL!	#NULL!	Yes	B	1460	6
941	2	52	Female	Cerebrovascular Disease	yes	00:55:00	4	No	EK	Yes	No	No	A	3145	6.75
942	2	76	Female	Respiratory Disease	yes	03:28:00	#NULL!	Yes	#NULL!	#NULL!	#NULL!	Yes	C	2933	7.5
943	2	76	Female	Respiratory Disease	yes	03:37:00	6	No	LK	Yes	No	No	A	2846	6.8
944	2	72	Male	Cancer	no	03:34:00	#NULL!	Yes	#NULL!	#NULL!	#NULL!	Yes	B	2278	7.5
945	2	72	Male	Cancer	no	03:57:00	#NULL!	Yes	#NULL!	#NULL!	#NULL!	Yes	B	2611	7.5
946	2	66	Male	Acute Pancretitis	yes	03:19:00	#NULL!	Yes	#NULL!	#NULL!	#NULL!	Yes	C	2421	7.5
947	2	61	Female	Cancer	no	02:09:00	#NULL!	Yes	#NULL!	#NULL!	#NULL!	Yes	B	1908	8
948	2	68	Male	Cardiovascular disease	yes	06:02:00	#NULL!	Yes	#NULL!	#NULL!	#NULL!	Yes	B	1650	7
949	2	77	Male	Cerebrovascular Disease	no	04:11:00	#NULL!	Yes	#NULL!	#NULL!	#NULL!	Yes	B	2058	7
950	2	77	Male	Cerebrovascular Disease	no	04:21:00	#NULL!	Yes	#NULL!	#NULL!	#NULL!	Yes	B	2058	6.75
951	2	65	Female	Cerebrovascular Disease	yes	04:25:00	#NULL!	Yes	#NULL!	#NULL!	#NULL!	Yes	B	2110	6
952	2	65	Female	Cerebrovascular Disease	yes	04:02:00	222	Yes	LK	No	Yes	No	B	2058	6.2
953	2	71	Male	Septicemia with ESRF	yes	03:02:00	#NULL!	Yes	#NULL!	#NULL!	#NULL!	Yes	B	2326	6.5
954	2	71	Male	Septicemia with ESRF	yes	03:12:00	18	Yes	LK	No	Yes	No	B	1969	6
955	2	62	Male	Cardiovascular Disease	yes	07:03:00	#NULL!	Yes	#NULL!	#NULL!	#NULL!	Yes	C	2421	7.75
956	2	62	Male	Cardiovascular Disease	yes	07:13:00	4	No	LK	Yes	No	No	B	2020	7.75
957	2	67	Male	Cardiovascular Disease	yes	03:19:00	6	No	LK	No	Yes	No	B	2179	7
958	2	67	Male	Respiratory Disease	no	02:06:00	729	Yes	LK	No	Yes	No	B	1919	6.3
959	2	67	Male	Respiratory Disease	no	02:06:00	#NULL!	Yes	#NULL!	#NULL!	#NULL!	Yes	B	1946	6
960	2	55	Male	Cerebrovascular Disease	yes	05:03:00	8	No	PK	No	Yes	No	A	2786	7.5
961	2	50	Female	Respiratory Disease	yes	04:01:00	#NULL!	Yes	#NULL!	#NULL!	#NULL!	Yes	C	2358	7
962	2	58	Male	Cancer	no	02:44:00	#NULL!	Yes	#NULL!	#NULL!	#NULL!	Yes	B	3040	7.5
963	2	61	Female	Cancer	no	01:53:00	#NULL!	Yes	#NULL!	#NULL!	#NULL!	Yes	B	2639	6.5
964	2	61	Female	Cancer	no	02:00:00	#NULL!	Yes	#NULL!	#NULL!	#NULL!	Yes	C	2625	6
965	2	55	Female	Respiratory Disease	yes	06:08:00	4	No	LK	No	Yes	No	B	2024	6.5
966	2	55	Female	Respiratory Disease	yes	06:18:00	10	No	LK	Yes	No	No	B	2049	6.75
967	2	65	Male	Cancer	no	02:24:00	#NULL!	No	#NULL!	#NULL!	#NULL!	Yes	A	2591	7
968	2	65	Male	Cancer	no	02:29:00	8	No	LK	Yes	No	No	B	2353	7
969	2	66	Male	Cerebrovascular Disease	no	01:52:00	4	No	LK	Yes	No	No	B	2387	7
970	2	66	Male	Cerebrovascular Disease	no	01:57:00	#NULL!	Yes	#NULL!	#NULL!	#NULL!	Yes	C	2564	7.25
971	2	63	Male	Cerebrovascular Disease	yes	03:40:00	17	Yes	LK	No	Yes	No	B	1779	5.7
972	2	63	Male	Cerebrovascular Disease	yes	03:45:00	15	Yes	PK	No	Yes	No	B	1792	6
973	2	56	Male	Cardiovascular Disease	yes	04:50:00	4	No	LK	No	Yes	No	B	2976	7.25
974	2	67	Male	Cardiovascular Disease	no	06:25:00	6	No	LK	Yes	No	No	B	2128	6
975	2	67	Male	Cardiovascular Disease	no	06:34:00	6	No	PK	Yes	No	No	B	2151	6
976	2	60	Female	Cardiovascular Disease	no	03:42:00	16	No	LK	No	Yes	No	B	2427	6.5
977	2	59	Male	Cardiovascular Disease	yes	02:01:00	#NULL!	Yes	#NULL!	#NULL!	#NULL!	Yes	C	2611	8
978	2	59	Male	Cardiovascular Disease	yes	02:11:00	14	No	LK	Yes	No	No	C	2633	8
979	2	60	Female	Cerebrovascular Disease	no	02:05:00	4	No	EK	Yes	No	No	A	2639	7.5
980	2	60	Female	Cerebrovascular Disease	no	02:15:00	4	No	EK	Yes	No	No	A	2857	7.5
981	2	73	Female	Cancer	no	02:35:00	13	No	LK	No	Yes	No	B	2169	7.75
982	2	73	Female	Cancer	no	02:57:00	3	No	LK	Yes	No	No	C	2377	7.75
983	2	71	Female	Cancer	yes	02:28:00	4	No	EK	Yes	No	No	A	2551	7
984	2	71	Female	Cancer	yes	02:33:00	3	No	LK	No	Yes	No	A	2653	7
985	2	62	Male	Respiratory Disease	no	03:47:00	15	No	PK	No	Yes	No	B	2481	8
986	2	62	Male	Respiratory Disease	no	03:57:00	#NULL!	Yes	#NULL!	#NULL!	#NULL!	Yes	C	2874	8

## Sheet: Data Dictionary
Name	Definition
Tissue No	Unique identification assinged by SEB to each tissue
COD	Cause of Death
Type_of_Sx	Type of Surgery
Pseudophakic	An artificial lens implanted in the eye to replace natural lens
Phakic	An eye containing the natural lens
Donor	a person who donated the corneas for transplant
Penetrating Keratoplasty (PK)	Corneal transplant with replacement of all layers of the corneas
Lamellar Keratoplasty (LK)	Transplantation of only the anterior layers of cornea, leaving the corneal endothelium and inner layers of the cornea intact
Endothelial Keratoplasty (EK)	Corneal transplant of only posterior layer/s of cornea containing endothelial cells, leaving healthy areas intact
Cornea Patch Graft (CPG)	Cornea tissue is used to repair a defect in cornea or sclera, may be temporizing the definitive treatment modality
DTP_Hrs	Death to preservation (of cornea) interval (hours)
DTS_days	Death to cornea transplant (surgery) interval (days)
Cleared for Transplant	Cornea that has been cleared for clinical use after medical-social history review, serology and molecular screening and slit lamp examination
Not suitable for transplant (NSFT)	Cornea that cannot be used because it does not meet the requirement of any or all of the following: medical-social history review, serology and molecular screening and slit lamp examination
Frozen	Tissue is frozen under -80'C for long term preservation, corneas are primarily used for emergency therapeutic or tectonic graft (unused corneas are discarded after period of 2 years)
Optical	A cornea graft whose main objective is to restore useful vision
Therapeutic	A cornea graft whose main objective is to remove a pathology from the cornea i.e.infection or malignancy
Tectonic	A cornea graft whose main objective is to restore the anatomy and structural integrity of the eye
Grade	Grade of connea dbased on Singapore Eye Bank cornea grading system
A	Optical quality cornea with endothelial cell density greater than 2250 cells/mm2 and 7 days old or less.
B	Reasonable stromal clarity but with either of the following:
	a. endothelial cell density less than 2250 cells/mm2 OR
	b. tissue is more than 7 days old from time of harvest
C	Cell quality deteriorate from A to B before transplant (= A to B)
ECD	measurement of corneal endothelial cell density in mm2
Clear area	Clear zone of cornea which is devoid of any opacity, pathology and surgical incision
ECD >2500	Endothelial cell count more than 2500 per mm2
CA >8	Central corneal clear area more than 8mm
Discarded=Yes	Not Utilized
Discarded=NO	Utilized
DM	Descemet's membrane
Group = 1.0	Phakic
Group = 2.0	Pseudophakic
